# Supplementary material for: Reassortment and genomic analysis of a G9P[8]-E2 rotavirus isolated in China
Source: Virol J. 2023 Jun 22;20:135. doi: 10.1186/s12985-023-02064-5 (PMC10286334; doi:10.1186/s12985-023-02064-5)
Supplement: Supplementary file 1 — Supplementary Material 1 [file 12985_2023_2064_MOESM1_ESM.xlsx]

## Sheet: nt identity VP7, VP4,NSP4
VP7
	CHN-N4006-2020	CHN-JZ1810-2018-G9PX	CHN-E6398-2019-G9P8-E2	CHN-Z2768-2019-G9P8-E2	JPN-Tokyo18-43-2018-G9P8-E2	JPN-Tokyo18-30-2018-G9P8-E2	CHN-L2448-2019-G9P8-E2	CHN-SZ18442205-2018-G9P8-E2	CHN-SZ18442015-2018-G9P8-E2	CHN-Fuzhou18-97-2018-G9P8-E2	CHN-2013-G9PX	CHN-Fuzhou19-58-2019-G9P8-E1	CHN-SC8-2014-G9PX	CHN-BJ-Q794-2012-G9P8	USA-3000014466-2014-G9P8	THA-1CR24-2015-G9	USA-VU12-13-101-2013-G9P8	CHN-BJ-Q532-2011-G9P8	CHN-km15100-2015-G9P8	CHN-km15119-2016-G9P8	USA-3000053718-2015-G9P8	JPN-K-1-1995-G9	Vietanam-608VN-1999-2000-G9	CHN-Fuzhou18-152-2018-G9P8-E2	RUS-Novosibirsk-NS17-A959-2017-G9P8	CHN-BJ-Q33-2010-G9P8	CHN-LL09131481-2009-G9P8-E1	KOR-CAU10-474-2010-G9P8	THA-DBM2017-014-2017-G9P8	CHN-Fuzhou19-84-2019-G9P8-E1	PAK56-2015-G9P8	KEN-3468-2016-G9P8	JPN-SP014-2013-G9P8	KOR-CAU10-55-2010-G9	ITA-JES11-2010-G9P8	BEL-B3458-2003-G9P8	CHN-L169-2000-2006-G9	JPN-00-SG2509VP7-1996-2000-G9	CHN-97SZ37-1997-G9PX	USA-3000558285-2016-G9P8	USA-WI61-1983-G9P1A8	Vaccine-IND-Rotasiil-AU32-2016-G9PX	JPN-F45-1986-G9P8	Vaccine-IND-Rotavac-116E-AG-G9P11	USA-G2275-1980-G9	USA-OM46-1997-1998-G9	USA-OM67-1998-G9	Vaccine-MWI-OP2-612-2002-G1P8	Vaccine-MWI-MW2-1026-2003-G1P8
CHN-N4006-2020	***	99.6	99.9	99.9	99.8	99.8	99.7	99.6	99.8	99.5	99.4	99.4	99.3	99.3	92.1	99.3	95.9	99.1	91.6	92.1	91.8	95.2	89.2	92.9	99.5	93.1	93.2	93.5	93.8	92.4	94	85.4	93.5	93.2	93.4	93.6	86.6	93.7	90.2	82.4	82.4	89	89.3	88.5	90.9	87.5	88.3	78.2	78.3
CHN-JZ1810-2018-G9PX	0.3	***	100	100	95.3	98	99.8	92.2	92.4	99.6	99.8	99.3	99.6	99.7	92.1	99.4	95.7	99.4	91.6	92.1	91.8	95.6	89.2	93.3	99.7	93.5	93.8	93.8	93.8	87.1	94	85.4	93.5	93.6	93.4	93.6	86.6	94.1	90.4	82.4	82.4	89.7	89.3	89.1	91.3	87.7	88.5	78.6	78.7
CHN-E6398-2019-G9P8-E2	0.3	0	***	100	95.3	98	99.8	92.2	92.4	99.6	99.8	99.3	99.6	99.7	92.1	99.4	95.7	99.4	91.6	92.1	91.8	95.6	89.2	93.3	99.7	93.5	93.8	93.8	93.8	87.1	94	85.4	93.5	93.6	93.4	93.6	86.6	94.1	90.4	82.4	82.4	89.7	89.3	89.1	91.3	87.7	88.5	78.6	78.7
CHN-Z2768-2019-G9P8-E2	0.3	0	0	***	95.3	98	99.8	92.2	92.4	99.6	99.8	99.3	99.6	99.7	92.1	99.4	95.7	99.4	91.6	92.1	91.8	95.6	89.2	93.3	99.7	93.5	93.8	93.8	93.8	87.1	94	85.4	93.5	93.6	93.4	93.6	86.6	94.1	90.4	82.4	82.4	89.7	89.3	89.1	91.3	87.7	88.5	78.6	78.7
JPN-Tokyo18-43-2018-G9P8-E2	0.2	0.2	0.2	0.2	***	96.9	95.3	96.8	97	95.1	95.3	95.2	95.1	95.2	96.6	95.1	97.7	95	96.2	96.7	96.4	91.1	92.5	88.6	95.3	88.8	89.2	89.2	90.1	91.5	89.9	89.8	89.3	88.9	89.3	89.5	91	89.4	86.3	86.8	86.8	85.1	85.3	84.8	86.8	87.3	87.9	74.3	74.4
JPN-Tokyo18-30-2018-G9P8-E2	0.5	0.6	0.6	0.6	0	***	98	93.7	93.9	97.9	98	97.9	97.9	97.9	93.6	97.9	97.4	97.7	93.1	93.6	93.3	93.8	90.7	91.3	98.1	91.5	91.9	91.9	93.2	88.4	93	86.7	92.4	91.6	92.3	92.6	87.9	92.1	88.8	83.7	83.7	87.8	88.2	87.9	89.5	88.6	88.8	77.1	77.2
CHN-L2448-2019-G9P8-E2	0.5	0.2	0.2	0.2	0.2	0.6	***	92.2	92.4	99.6	99.8	99.3	99.6	99.7	92.1	99.4	95.7	99.4	91.6	92.1	91.8	95.8	89.2	93.1	99.7	93.3	93.6	93.6	93.6	86.9	93.8	85.2	93.3	93.4	93.2	93.5	86.4	93.9	90.4	82.2	82.2	89.5	89.1	88.9	91.3	87.5	88.3	78.7	78.8
CHN-SZ18442205-2018-G9P8-E2	0.4	0.3	0.3	0.3	0.2	0.2	0.3	***	99.8	92.1	92.2	92.1	92.1	92.1	99.4	92	95.4	91.9	97.9	98.4	99.2	88	92.1	85.5	92.2	85.7	86.1	86.1	86.9	94.3	86.7	92.6	86.2	85.8	86.1	86.4	93.8	86.4	83.3	89.8	89.8	82.2	82.4	82	83.9	85.8	85	71.6	71.7
CHN-SZ18442015-2018-G9P8-E2	0.2	0.1	0.1	0.1	0	0	0.1	0.2	***	92.2	92.4	92.3	92.2	92.3	99.6	92.1	95.6	92.1	98	98.6	99.3	88.2	92.2	85.7	92.4	85.9	86.3	86.3	87.1	94.5	86.9	92.8	86.4	86	86.3	86.5	94	86.5	83.3	89.8	89.8	82.2	82.4	82	83.9	86	85.1	71.4	71.5
CHN-Fuzhou18-97-2018-G9P8-E2	0.7	0.4	0.4	0.4	0.4	0.8	0.4	0.5	0.3	***	99.6	99.2	99.4	99.5	91.9	99.3	95.5	99.3	91.4	92	91.6	95.5	89.1	93	99.5	93.4	93.6	93.6	93.6	86.8	93.7	85.1	93.2	93.3	93.1	93.4	86.4	93.8	90.5	82.5	82.5	89.8	89.3	89	91.4	87.6	88.4	78.4	78.5
CHN-2013-G9PX	0.5	0.2	0.2	0.2	0.2	0.6	0.2	0.3	0.1	0.4	***	99.5	99.8	99.9	92.2	99.6	95.9	99.6	91.8	92.3	92	95.7	89.3	93.2	99.7	93.4	93.7	93.7	93.7	87	93.9	85.3	93.4	93.5	93.3	93.6	86.5	94	90.5	82.3	82.3	89.6	89.2	89	91.4	87.6	88.4	78.5	78.6
CHN-Fuzhou19-58-2019-G9P8-E1	0.8	0.5	0.5	0.5	0.5	0.9	0.5	0.6	0.4	0.7	0.3	***	99.3	99.4	92.1	99.2	95.8	99.2	91.7	92.2	91.9	95.2	89.3	93.1	99.3	93.3	93.6	93.6	93.6	87.1	93.6	85.4	93.3	93.4	93	93.3	86.8	93.7	90.4	82.4	82.4	89.3	88.9	88.9	91.3	87.9	88.5	78.3	78.4
CHN-SC8-2014-G9PX	0.7	0.4	0.4	0.4	0.4	0.8	0.4	0.5	0.3	0.6	0.2	0.5	***	99.7	92.1	99.4	95.7	99.4	91.6	92.1	91.8	95.5	89.1	93	99.5	93.2	93.6	93.6	93.6	86.8	93.7	85.3	93.2	93.3	93.1	93.4	86.4	93.8	90.3	82.1	82.1	89.4	89	88.8	91.2	87.4	88.2	78.5	78.6
CHN-BJ-Q794-2012-G9P8	0.6	0.3	0.3	0.3	0.3	0.7	0.3	0.4	0.2	0.5	0.1	0.4	0.3	***	92.3	99.7	96	99.7	91.9	92.4	92.1	95.8	89.2	93.1	99.6	93.3	93.6	93.6	93.6	86.9	93.8	85.2	93.3	93.4	93.2	93.5	86.4	93.9	90.6	82.2	82.2	89.5	89.1	88.9	91.5	87.7	88.5	78.4	78.5
USA-3000014466-2014-G9P8	0.6	0.5	0.5	0.5	0.4	0.4	0.5	0.6	0.4	0.7	0.3	0.6	0.5	0.2	***	92.1	95.6	92.1	98	98.6	99.3	88.3	92	85.6	92.1	85.8	86	86	86.8	94.2	86.6	92.5	86.1	85.9	86	86.3	93.7	86.3	83.2	89.5	89.5	82.1	82.2	81.7	84	86.3	85.4	71.4	71.5
THA-1CR24-2015-G9	0.7	0.6	0.6	0.6	0.4	0.8	0.6	0.6	0.4	0.8	0.4	0.7	0.6	0.3	0.4	***	95.9	99.4	91.7	92.2	91.9	95.5	89	92.8	99.3	93	93.4	93.4	93.6	86.7	93.7	85.2	93.2	93.1	93.3	93.4	86.3	93.6	90.7	82.4	82.4	89.6	89.3	88.8	91.4	87.6	88.4	78.5	78.6
USA-VU12-13-101-2013-G9P8	0.7	0.8	0.8	0.8	0.5	0.5	0.8	0.7	0.5	1	0.6	0.9	0.8	0.5	0.5	0.6	***	95.7	95.1	95.7	95.3	92	92.6	89.3	95.8	89.4	89.8	89.8	90.8	90.4	90.7	88.7	90.1	89.5	90	90.3	89.9	90.1	86.9	85.7	85.7	85.7	85.9	85.6	87.7	89.1	88.6	74.8	74.9
CHN-BJ-Q532-2011-G9P8	0.9	0.6	0.6	0.6	0.6	1	0.6	0.7	0.5	0.8	0.4	0.7	0.6	0.3	0.5	0.6	0.8	***	91.8	92.3	92	95.7	89.2	93.1	99.3	93.3	93.6	93.6	93.6	86.9	93.8	85.2	93.3	93.4	93.2	93.5	86.4	93.9	90.7	82.4	82.4	89.7	89.3	88.9	91.5	87.7	88.5	78.3	78.4
CHN-km15100-2015-G9P8	1.7	1.6	1.6	1.6	1.5	1.5	1.6	1.8	1.5	1.9	1.4	1.7	1.6	1.3	1.5	1.5	1.6	1.4	***	99.3	98.7	87.9	91.7	85.7	91.6	85.9	86.3	86.3	87.1	93.4	86.9	91.7	86.4	86	86.3	86.5	92.9	86.5	83.6	88.7	88.7	82.2	82.4	81.6	83.9	86.2	85.3	71.1	71.2
CHN-km15119-2016-G9P8	1.1	1	1	1	0.9	0.9	1	1.1	0.9	1.2	0.8	1.1	1	0.7	0.9	0.9	1	0.8	0.8	***	99.3	88.4	92.2	85.9	92.1	86.1	86.4	86.4	87.3	93.6	87.1	91.9	86.5	86.2	86.4	86.7	93.1	86.7	84	89.3	89.3	82.8	83	82.1	84.5	86.7	85.9	71.5	71.6
USA-3000053718-2015-G9P8	0.9	0.8	0.8	0.8	0.7	0.7	0.8	0.9	0.7	1	0.6	0.9	0.8	0.5	0.7	0.7	0.8	0.6	0.8	0.2	***	88	91.9	85.5	91.8	85.7	86.1	86.1	86.9	94.3	86.7	92.6	86.2	85.8	86.1	86.4	93.8	86.4	83.5	89.8	89.8	82.2	82.4	81.6	83.9	86.2	85.3	71.1	71.2
JPN-K-1-1995-G9	4.9	4.6	4.6	4.6	4.8	5.1	4.4	5.1	4.9	4.7	4.5	4.8	4.7	4.4	4.8	4.7	4.9	4.5	6	5.3	5.1	***	89.4	93.1	95.5	93.5	94	94	93.6	87.1	94	85.7	93.6	93.6	93.7	94	86.7	94.5	90.5	82.2	82.2	89.3	88.8	88.7	91.3	88.4	89.3	78.8	78.9
Vietanam-608VN-1999-2000-G9	6.7	6.6	6.6	6.6	6	6.5	6.6	6.2	6	6.7	6.5	6.6	6.7	6.6	6.3	6.8	6.7	6.6	7.3	6.6	6.5	6.3	***	90.4	89.2	90.6	91.1	91.1	91.4	94.5	91.2	93.3	91.2	90.7	90.8	91.6	94.3	91.6	85	87.2	87	83.6	83.7	84.2	85.4	87.7	86.8	73.2	73.3
CHN-Fuzhou18-152-2018-G9P8-E2	7.6	7.2	7.2	7.2	7.8	8	7.4	8.2	8	7.6	7.3	7.2	7.6	7.4	8.1	7.8	8.1	7.4	8.6	8.4	8.2	7.5	5.2	***	93.2	98.7	98.5	98.5	97	90.5	97.2	89.1	98.1	99	96.7	97.6	90.3	98	89.9	82.7	82.5	89.4	89	88	89.9	87.2	88	77.8	77.9
RUS-Novosibirsk-NS17-A959-2017-G9P8	0.4	0.3	0.3	0.3	0.2	0.5	0.3	0.3	0.1	0.5	0.3	0.6	0.5	0.4	0.5	0.7	0.7	0.7	1.6	1	0.8	4.7	6.6	7.3	***	93.4	93.7	93.7	93.7	86.9	93.9	85.2	93.6	93.5	93.3	93.6	86.4	93.8	90.3	82.2	82.2	89.4	89.2	89	91.2	87.4	88.2	78.4	78.5
CHN-BJ-Q33-2010-G9P8	7.3	7	7	7	7.6	7.8	7.2	8	7.7	7.1	7.1	7	7.3	7.2	7.9	7.6	7.9	7.2	8.4	8.2	8	7	5	1.3	7.1	***	99.1	99.1	97.2	90.5	97.2	89.1	98.7	99.7	97.1	97.9	90.5	98.4	90.1	82.5	82.3	89.3	88.8	88.2	90.3	87.2	88	77.8	77.9
CHN-LL09131481-2009-G9P8-E1	6.9	6.6	6.6	6.6	7.1	7.3	6.8	7.5	7.3	6.9	6.7	6.6	6.9	6.8	7.6	7.1	7.4	6.8	7.9	7.7	7.5	6.4	4.3	1.5	6.7	1	***	99.8	97.8	91.2	97.9	89.8	99.4	99.3	97.9	98.7	91.2	99.2	90.5	83.1	82.9	89.8	89.3	88.4	90.5	87.6	88.4	78.1	78.2
KOR-CAU10-474-2010-G9P8	6.9	6.6	6.6	6.6	7.1	7.3	6.8	7.5	7.3	6.9	6.7	6.6	6.9	6.8	7.6	7.1	7.4	6.8	7.9	7.7	7.5	6.4	4.3	1.5	6.7	1	0.2	***	97.8	91.2	97.9	89.8	99.4	99.3	97.9	98.7	91.2	99.2	90.7	83.3	83.1	90	89.5	88.6	90.7	87.6	88.4	78.3	78.4
THA-DBM2017-014-2017-G9P8	6.3	6.4	6.4	6.4	6.2	6	6.6	6.7	6.5	6.7	6.5	6.6	6.7	6.6	6.8	6.7	6.4	6.6	7.1	6.9	6.7	6.6	4.2	2.9	6.5	2.7	2.1	2.1	***	92.4	99.4	90.4	98.3	97.5	98.4	98.7	91.7	98.2	89.9	83	82.8	88.9	89.3	89	89.9	88	88.2	77.9	77.9
CHN-Fuzhou19-84-2019-G9P8-E1	6.3	6.2	6.2	6.2	6.3	6.3	6.5	6.6	6.3	6.6	6.3	6.5	6.6	6.5	6.7	6.7	6.6	6.5	7	6.8	6.6	6.2	3.4	2.3	6.5	2.3	1.4	1.4	0.3	***	92.2	97.9	91.3	90.7	91.4	91.7	99.3	91.7	83.3	90.4	90.2	82.2	82.4	82	83.2	86.5	85.7	71.1	71.2
PAK56-2015-G9P8	6.3	6.4	6.4	6.4	6.2	6	6.6	6.7	6.5	6.7	6.5	6.6	6.7	6.6	6.8	6.7	6.4	6.6	7.1	6.9	6.7	6.4	4.2	2.9	6.5	2.9	2.1	2.1	0.4	0.3	***	90.2	98.5	97.5	98.6	98.9	91.5	98.4	90.1	83	82.8	89.3	89.7	89.2	90.3	88	88.6	78.2	78.3
KEN-3468-2016-G9P8	8.4	8.3	8.3	8.3	8.4	8.4	8.6	8.7	8.4	8.7	8.5	8.6	8.5	8.6	8.8	8.6	8.7	8.6	9.1	8.9	8.7	8	4.8	3.9	8.6	3.9	3	3	2.6	2.4	2.6	***	89.9	89.3	90	90.3	98	90.3	82.5	89.6	89.4	81.5	81.7	81.8	82.6	85.6	84.8	70.6	70.7
JPN-SP014-2013-G9P8	6.9	7	7	7	6.9	6.7	7.2	7.4	7.2	7.3	7.1	7	7.3	7.2	7.5	7.3	7.1	7.2	7.8	7.6	7.4	6.8	4.2	1.9	6.9	1.3	0.6	0.6	1.5	1.3	1.5	2.9	***	99	98.4	99.3	91.3	98.8	90.3	83.2	83	89.4	89.9	88.8	90.1	87.5	88	78.1	78.2
KOR-CAU10-55-2010-G9	7.2	6.9	6.9	6.9	7.5	7.7	7.1	7.9	7.6	7.2	7	6.9	7.2	7.1	7.7	7.4	7.7	7.1	8.3	8	7.9	6.9	4.9	1	7	0.3	0.7	0.7	2.4	2	2.6	3.6	1	***	97.4	98.2	90.7	98.7	90	82.6	82.4	89.3	88.9	87.9	90	87.3	88.1	77.9	77.9
ITA-JES11-2010-G9P8	7	7.1	7.1	7.1	7	6.8	7.3	7.5	7.3	7.4	7.2	7.3	7.4	7.3	7.6	7.2	7.2	7.3	7.9	7.7	7.5	6.7	4.6	3.4	7.2	3	2.2	2.2	1.4	1.2	1.4	2.8	1.6	2.7	***	98.8	91.2	98.3	90	82.7	82.7	89	89.4	89.2	89.6	87.4	87.9	78	78.1
BEL-B3458-2003-G9P8	6.7	6.8	6.8	6.8	6.7	6.5	7	7.1	6.9	7.1	6.9	7	7.1	7	7.3	7.1	6.8	7	7.6	7.3	7.2	6.4	3.8	2.5	6.9	2.1	1.3	1.3	1.1	0.9	1.1	2.5	0.8	1.8	1.2	***	91.7	99.3	90.1	83	82.8	89.3	89.7	89	90.1	87.5	88	78.2	78.3
CHN-L169-2000-2006-G9	6.9	6.8	6.8	6.8	6.9	6.9	7	7.2	6.9	7.2	6.9	6.8	7.2	7	7.3	7.3	7.2	7	7.6	7.4	7.2	6.7	3.6	2.5	7	2.3	1.4	1.4	1.1	0.8	1.1	2.2	1.3	2	1.4	0.9	***	91.7	83.1	90.2	90	82.1	82.2	82	83.2	86.2	85.3	71.2	71.3
JPN-00-SG2509VP7-1996-2000-G9	6.6	6.3	6.3	6.3	6.8	7	6.5	7.2	6.9	6.6	6.4	6.5	6.6	6.5	7.3	6.8	7.1	6.5	7.6	7.3	7.2	5.9	3.8	2	6.6	1.6	0.9	0.9	1.6	0.9	1.6	2.5	1.2	1.3	1.7	0.7	0.9	***	90.4	83	82.8	89.7	89.3	88.7	90.6	87.7	88.5	78.5	78.6
CHN-97SZ37-1997-G9PX	10.8	10.7	10.7	10.7	10.7	11	10.7	11.1	11.1	10.5	10.6	10.5	10.8	10.4	11.3	10.3	11	10.2	11.3	10.8	10.9	10.6	11.8	11.3	10.8	11	10.6	10.4	11	11.2	11	12.2	10.8	11.2	11.1	11	11.4	10.7	***	84.2	84	91.1	90.8	89.8	92.7	88.6	89.4	77.4	77.5
USA-3000558285-2016-G9P8	12.3	12.2	12.2	12.2	12.3	12.3	12.5	12.3	12.3	12.1	12.3	12.5	12.6	12.5	12.7	12.2	12.6	12.2	13.1	12.3	12.3	12.5	12.5	11.9	12.5	12.1	11.4	11.1	11.7	11.6	11.5	12.6	11.2	12	11.9	11.5	11.9	11.5	9.9	***	99.8	91.3	91.5	82.5	84.4	86.4	85.5	70.4	70.5
USA-WI61-1983-G9P1A8	12.3	12.2	12.2	12.2	12.3	12.3	12.5	12.3	12.3	12.1	12.3	12.5	12.6	12.5	12.7	12.2	12.6	12.2	13.1	12.3	12.3	12.5	12.7	12.1	12.5	12.4	11.6	11.4	12	11.9	11.7	12.9	11.5	12.3	11.9	11.7	12.1	11.7	10.1	0.2	***	91.3	91.3	82.3	84.2	86.2	85.3	70.2	70.3
Vaccine-IND-Rotasiil-AU32-2016-G9PX	11.8	11.4	11.4	11.4	12.2	12.3	11.7	12.5	12.5	11.3	11.6	11.7	11.8	11.7	12.8	11.6	12.5	11.5	13.1	12.4	12.5	12.1	13.7	11.8	11.8	12.1	11.4	11.1	12.3	12.5	12	13.6	11.8	12	12.4	12	12.8	11.5	9.8	1.3	1.3	***	99.2	89.4	91.7	87.5	88.3	77.1	77.2
JPN-F45-1986-G9P8	11.9	12	12	12	11.9	11.7	12.2	12.2	12.2	11.9	12.1	12.3	12.4	12.3	12.5	11.9	12.3	12	12.9	12.2	12.2	12.7	13.5	12.4	12.1	12.6	11.9	11.7	11.7	12.3	11.5	13.3	11.2	12.5	11.8	11.5	12.5	12.1	10.1	1.1	1.3	0.9	***	89.7	91.2	87.3	87.9	77	77.1
Vaccine-IND-Rotavac-116E-AG-G9P11	12.3	12.2	12.2	12.2	12.6	12.2	12.4	12.8	12.8	12.3	12.3	12.2	12.6	12.5	13.2	12.6	12.6	12.5	14	13.3	13.4	12.8	12.8	13.6	12.3	13.3	13.1	12.8	12.2	12.9	12.1	13.1	12.6	13.7	12.1	12.4	12.9	12.7	11.3	12.1	12.3	11.8	11.4	***	92.7	87.6	88	77	77.1
USA-G2275-1980-G9	9.9	9.5	9.5	9.5	10	10.1	9.5	10.2	10.2	9.4	9.4	9.3	9.6	9.3	10.1	9.4	10	9.3	10.9	10.2	10.2	9.6	11.2	11.3	9.6	10.8	10.6	10.3	11	11.3	10.8	12	11	11.1	11.6	11	11.3	10.4	7.9	9.6	9.9	9.1	9.6	7.9	***	90.2	91	78	78.1
USA-OM46-1997-1998-G9	11.1	10.8	10.8	10.8	11.3	11.1	11	11.6	11.4	10.9	10.9	10.8	11.1	10.8	11	10.9	11.2	10.8	11.8	11	11.1	9.9	12.1	11.4	11.1	11.4	10.9	10.9	10.5	10.6	10.3	11.9	11	11.3	11.1	11	11.2	10.8	9.6	10.9	11.1	11	11.3	10.9	7.7	***	97.1	74.1	74.2
USA-OM67-1998-G9	11	10.7	10.7	10.7	11.2	11.4	10.9	11.6	11.4	10.8	10.8	10.7	11	10.7	11	10.8	11.2	10.7	11.8	11	11.1	9.8	12.1	11.3	11	11.3	10.8	10.8	10.8	10.6	10.5	11.9	11.3	11.2	11.4	11.3	11.2	10.7	9.6	10.9	11.1	10.9	11.5	11.3	7.6	0	***	74.8	74.9
Vaccine-MWI-OP2-612-2002-G1P8	26	25.5	25.5	25.5	26.7	26.1	25.4	27.3	27.6	25.8	25.7	25.7	25.7	25.8	27.6	25.7	27.1	26	28.8	28.2	28.1	25.2	27.9	26.8	25.8	26.8	26.2	25.9	26.4	28.1	26.1	29	26.2	26.7	26.4	26.1	27.9	25.7	27.3	29.4	29.7	27.8	28	28	26.4	29	28.9	***	99.9
Vaccine-MWI-MW2-1026-2003-G1P8	25.9	25.4	25.4	25.4	26.6	26	25.3	27.2	27.5	25.7	25.5	25.6	25.5	25.7	27.5	25.5	27	25.8	28.6	28	27.9	25.1	27.7	26.7	25.7	26.7	26.1	25.8	26.3	27.9	25.9	28.9	26.1	26.5	26.2	25.9	27.8	25.5	27.2	29.2	29.5	27.7	27.8	27.8	26.2	28.8	28.8	0.1	***
Vaccine-USA-Rotarix-2009-G1P8	27.8	27.7	27.7	27.7	27.7	27.7	27.8	27.5	27.7	28	27.8	27.8	27.8	28	28	27.7	28.1	28.1	28.7	28.1	28.1	28.1	28.3	29.4	27.8	29.7	28.8	28.4	28.4	28.1	28.1	28.9	28.6	29.2	27.8	28.4	28.3	28.1	29.2	29.6	29.9	30.6	30.3	29.1	28.8	29.7	29.7	5.5	5.3
Vaccine-Rotarix-ETH-BD445-2016-G1P8	30.4	30.2	30.2	30.2	30.2	30.2	30.4	30	30.2	30.6	30.4	30.4	30.4	30.6	30.4	30.2	30.8	30.8	30.8	31	30.8	31.2	31.4	31.8	30.4	32.3	31.4	31.2	31	30.6	30.6	31.2	31.2	31.8	30.2	31	31	30.6	31.6	31.7	32.1	32.6	32.4	31.7	31.2	31.7	31.7	5.4	5.3
Vaccine-CHN-LLR	27.8	27.6	27.6	27.6	28.9	28.4	27.7	29.3	29	27.9	27.7	27.5	27.7	27.9	29.7	28.3	28.9	27.9	30	29.7	29.5	27.2	30.6	28.1	27.3	28.3	27.7	27.7	28.9	29.6	28.5	30.4	27.9	28	28.1	28.1	29.4	27.8	29.1	30.7	30.7	29.8	30.3	30	29.2	30	29.8	34.8	34.6
Vaccine-USA-Rotarix-A41CB052A-1988-G1P1	27.9	27.8	27.8	27.8	27.8	27.8	27.9	27.6	27.8	28.1	27.9	27.9	27.9	28.1	28.1	27.7	28.2	28.2	28.8	28.2	28.2	28.2	28.3	29.5	27.9	29.8	28.8	28.5	28.5	28.2	28.2	28.9	28.7	29.3	27.9	28.5	28.4	28.2	29.3	29.6	30	30.7	30.3	29.1	28.8	29.8	29.8	5.5	5.4
Vaccine-USA-RotaTeq-BrB-9-1996-G4P75	28.4	28.2	28.2	28.2	29.8	29	28.2	30.2	30.2	28.5	28.4	28.5	28.7	28.5	30	28.7	29.6	28.5	30.6	30	30.2	28.4	31.1	29.1	28.4	29.2	29.2	28.9	29.3	30.6	28.9	30.7	29.2	29.2	29.4	29.2	31.1	28.8	29.1	28.7	29	27.9	28.1	29.2	27.5	29.1	29.1	27	26.8
Vaccine-USA-RotaTeq-SC2-9-1992-G2P75	28.6	28.4	28.4	28.4	29.6	29.2	28.7	30.1	30.1	28.6	28.6	28.6	28.6	28.7	29.9	28.6	29.8	28.7	30.3	29.9	29.9	28.2	29.8	28.1	28.6	28.7	28.9	28.6	28.3	29.6	28.4	30.2	29.1	28.9	28.7	29.1	30.1	28.4	30.4	31.2	31.2	30.7	31.5	30.4	28.6	28.4	28.4	31.5	31.4
Vaccine-USA-RotaTeq-WI78-8-1992-G3P75	23.6	23.7	23.7	23.7	24.6	24.2	24	25	24.7	23.7	23.7	23.7	24	23.8	24.7	23.7	24.3	23.7	25.1	24.4	24.7	25.1	25	24.1	23.8	24.4	24.4	24.1	23.4	24.4	23.6	25.4	24.2	24.2	24.2	24.1	25	24	25.2	25.6	25.7	25.5	25.6	25.2	24.7	24	24.5	29	28.9
Vaccine-USA-RotaTeq-WI79-9-1992-G1P75	27.6	27.1	27.1	27.1	28.4	27.7	27	29.1	29.4	27.1	27.3	27.3	27.3	27.1	29.1	27	28.5	27.3	29.9	29.3	29.5	26.7	29.1	28.9	27.1	28.1	27.8	27.5	28.6	30.5	28.2	31.2	27.8	28.3	28	27.8	30	27.5	28.5	31	31.3	29.2	29.3	29.1	27.1	29.8	29.8	7.6	7.5
USA-Wa-1974-G1P8	27.3	26.8	26.8	26.8	28.1	27.4	26.7	28.8	29.1	27.1	27	27	27	27.1	29.1	27	28.5	27.3	29.9	29.3	29.5	26.7	28.8	28.6	26.8	28.1	27.5	27.2	28.3	30.2	28	30.9	27.5	28	27.7	27.7	29.7	27.2	28.8	31	31.3	29.2	29.3	29.1	27.4	30.1	30.1	7.1	7
USA-DS-1-1976-G2P4	30.8	30.6	30.6	30.6	31.8	31.2	30.6	32.2	32.2	30.5	30.5	30.6	30.5	30.6	32	30.5	31.9	30.6	32.1	31.6	31.7	30.1	32.2	30.2	30.5	30.2	30.6	30.3	30.4	31.9	30.5	33.2	30.9	30.6	30.9	31.2	32.4	30.5	31.9	32.9	32.9	31.8	32.5	32.3	29.7	31.3	31.1	33.2	33
	CHN-N4006-2020	CHN-JZ1810-2018-G9PX	CHN-E6398-2019-G9P8-E2	CHN-Z2768-2019-G9P8-E2	JPN-Tokyo18-43-2018-G9P8-E2	JPN-Tokyo18-30-2018-G9P8-E2	CHN-L2448-2019-G9P8-E2	CHN-SZ18442205-2018-G9P8-E2	CHN-SZ18442015-2018-G9P8-E2	CHN-Fuzhou18-97-2018-G9P8-E2	CHN-2013-G9PX	CHN-Fuzhou19-58-2019-G9P8-E1	CHN-SC8-2014-G9PX	CHN-BJ-Q794-2012-G9P8	USA-3000014466-2014-G9P8	THA-1CR24-2015-G9	USA-VU12-13-101-2013-G9P8	CHN-BJ-Q532-2011-G9P8	CHN-km15100-2015-G9P8	CHN-km15119-2016-G9P8	USA-3000053718-2015-G9P8	JPN-K-1-1995-G9	Vietanam-608VN-1999-2000-G9	CHN-Fuzhou18-152-2018-G9P8-E2	RUS-Novosibirsk-NS17-A959-2017-G9P8	CHN-BJ-Q33-2010-G9P8	CHN-LL09131481-2009-G9P8-E1	KOR-CAU10-474-2010-G9P8	THA-DBM2017-014-2017-G9P8	CHN-Fuzhou19-84-2019-G9P8-E1	PAK56-2015-G9P8	KEN-3468-2016-G9P8	JPN-SP014-2013-G9P8	KOR-CAU10-55-2010-G9	ITA-JES11-2010-G9P8	BEL-B3458-2003-G9P8	CHN-L169-2000-2006-G9	JPN-00-SG2509VP7-1996-2000-G9	CHN-97SZ37-1997-G9PX	USA-3000558285-2016-G9P8	USA-WI61-1983-G9P1A8	Vaccine-IND-Rotasiil-AU32-2016-G9PX	JPN-F45-1986-G9P8	Vaccine-IND-Rotavac-116E-AG-G9P11	USA-G2275-1980-G9	USA-OM46-1997-1998-G9	USA-OM67-1998-G9	Vaccine-MWI-OP2-612-2002-G1P8	Vaccine-MWI-MW2-1026-2003-G1P8
VP4
	CHN-N4006-2020	BEL-B3458-2003-G9P8	CHN-Z2768-2019-G9P8-E2	CHN-E6398-2019-G9P8-E2	CHN-Fuzhou18-152-2018-G9P8-E2	CHN-JS2016-2016-G9P8	CHN-km15100-G9P8	CHN-SC9-2014-GXP8	JPN-OT030-2013-G9P8	JPN-Tokyo18-37-2018-G9P8-E1	JPN-Tokyo16-4754-2017-G9P8-E1	JPN-Tokyo16-3571-2017-G9P8-E1	JPN-Tokyo18-30-2018-G9P8-E2	JPN-Tokyo18-43-2018-G9P8-E2	ITA-JES11-2010-G9P8	JPN-SP014-2013-G9P8	USA-VU12-13-101-2013-G9P8	BGD-Dhaka16-2003-G1P8	BGD-Bang-096-2008-G9P8	KOR-CAU17L-103-2017-G8P8	RUS-Moscow-40-2020-G3P8	PRY-1557SR-2008-G9P8	KOR-CAU09-376-2009-G9P8	Rotavin-M1_MW2-1026-2003-G1P8	Rotavin-M1_MWI-OP2-612-2002-G1P8	JPN-F45-1986-G9P8	USA-RotaTeq-WI79-4-1992-G6P1A8	USA-WI61-1983-G9P1A8	USA-Wa-1974-G1P8	USA-Rotarix-A41CB052A-1988-G1P1A8	USA-Rotarix-2009-G1P8	MWI-OP354-1998-G4P8	RUS-Nov09-D10-2009-G9P8	PAK-HF66-2010-G9P8	THA-DBM2018-111-2018-G9P8	THA-DBM2017-014-2017-G9P8	USA-RotaTeq-BrB-9-1996-G4P75	CHN-LLR-1985-G10P15	IND-Rotavac-116E-AG-G9P11	USA-DS-1-1976-G2P4
CHN-N4006-2020	***	97.8	99.8	99.7	99.4	96.2	96.7	98.9	98.2	99.3	99.6	99.5	99.7	99.7	97.5	96.3	95.6	97.8	94.6	97.8	97.2	96.5	96.4	92.5	92.2	91.6	92	91	90.2	90	88.2	88.3	88.6	80.5	87.8	87.8	68.2	69.7	59.1	86.9	CHN-N4006-2020
BEL-B3458-2003-G9P8	2.3	***	98	97.9	97.8	97.4	97	98.2	98.5	97.8	96.7	97.8	97.1	97.9	98.8	97.4	96.8	99.1	95.8	98.2	97.7	98.5	97.6	93.4	93.1	92.4	92.7	91.6	90.5	90.4	88.6	88.1	88.7	80.4	87.8	87.8	68.4	69.8	59.4	87.2	BEL-B3458-2003-G9P8
CHN-Z2768-2019-G9P8-E2	0.3	2	***	99.9	99.6	96.4	97	99.2	98.5	99.1	98.2	99.3	99	99.8	97.8	96.5	95.9	98	94.9	98.1	97.4	96.8	96.8	92.7	92.4	91.9	92.2	91.2	90.4	90.2	88.4	88.6	88.8	80.7	88.1	88.1	68.1	69.7	59.2	87.1	CHN-Z2768-2019-G9P8-E2
CHN-E6398-2019-G9P8-E2	0.4	2.1	0.1	***	99.5	96.3	96.9	99.1	98.4	99	98.1	99.2	98.9	99.7	97.7	96.5	95.8	97.9	94.8	98	97.3	96.7	96.7	92.7	92.4	91.8	92.1	91.1	90.3	90.1	88.3	88.5	88.7	80.6	88	88	68.1	69.7	59.1	87	CHN-E6398-2019-G9P8-E2
CHN-Fuzhou18-152-2018-G9P8-E2	0.6	2.3	0.4	0.5	***	96.2	96.7	98.9	98.3	98.8	97.9	99	98.7	99.5	97.6	96.3	95.7	97.8	94.6	97.9	97.4	96.5	96.5	92.6	92.3	91.9	92.2	91.2	90.3	90.1	88.4	88.4	88.8	80.7	88.1	88.1	68.2	69.7	59.2	87	CHN-Fuzhou18-152-2018-G9P8-E2
CHN-JS2016-2016-G9P8	4	2.7	3.7	3.8	4	***	95.4	96.5	96.9	96.2	95.1	96.2	95.5	96.3	97	98.5	97.3	97.3	94.1	96.7	96.1	96	98.2	93.2	92.9	92.1	92.6	91.4	90.4	90.3	88.4	88.1	88.4	80.3	87.5	87.6	68.2	70.1	59.3	86.9	CHN-JS2016-2016-G9P8
CHN-km15100-G9P8	2.1	1.7	1.8	1.9	2.1	3.4	***	97.2	98.4	97.5	97.5	97.6	97	96.9	96.7	95.4	96.3	97.1	96.4	96.9	97	97.9	95.7	91.6	92	91.5	90.9	92.4	88.9	88.8	89.6	87.2	87.4	81.7	87.3	87.4	67.2	68.8	60.5	86.1	CHN-km15100-G9P8
CHN-SC9-2014-GXP8	1.1	1.9	0.9	0.9	1.1	3.6	1.5	***	98.6	98.9	98	99	98.2	99.1	97.9	96.6	96	98.2	95.2	98.2	97.6	97	96.8	92.7	92.4	92.3	92.2	91.3	90.4	90.2	88.6	88.2	88.6	80.7	87.8	87.8	68.1	69.7	58.9	87	CHN-SC9-2014-GXP8
JPN-OT030-2013-G9P8	1.8	1.5	1.5	1.6	1.7	3.2	0.4	1.3	***	98.2	97.3	98.3	97.6	98.4	98.3	96.9	96.5	98.6	95.5	98.5	98	97.3	97.1	93	92.7	92	92.3	91.4	90.4	90.3	88.6	88.4	88.9	80.7	87.9	88	68.2	70	59.3	87.2	JPN-OT030-2013-G9P8
JPN-Tokyo18-37-2018-G9P8-E1	0.9	1.9	0.6	0.6	0.9	3.6	1.7	0.7	1.4	***	98.5	99.7	98.9	99	97.5	96.3	95.5	97.8	95.4	97.8	97.8	97.3	96.4	92.5	92.9	92.4	91.9	91.7	90.1	89.9	88.9	88.2	88.6	81.2	88.6	88.6	67.7	69.6	59.6	86.7	JPN-Tokyo18-37-2018-G9P8-E1
JPN-Tokyo16-4754-2017-G9P8-E1	0.6	1.8	0.3	0.3	0.5	3.5	1.5	0.5	1.3	0.3	***	98.8	99	98.1	96.5	95.2	95.6	96.9	96.4	96.8	96.7	97.3	95.4	91.4	91.8	91.5	90.8	91.6	89	88.8	89.9	87	87.3	82.3	87.3	87.3	66.6	68.4	59.5	85.4	JPN-Tokyo16-4754-2017-G9P8-E1
JPN-Tokyo16-3571-2017-G9P8-E1	0.6	1.8	0.3	0.4	0.6	3.5	1.6	0.6	1.3	0.3	0	***	99.2	99.3	97.6	96.4	95.6	97.8	95.4	97.9	97.8	97.3	96.5	92.6	93	92.4	91.9	91.7	90.1	89.9	88.9	88.1	88.5	81.1	88.4	88.4	67.7	69.4	59.4	86.5	JPN-Tokyo16-3571-2017-G9P8-E1
JPN-Tokyo18-30-2018-G9P8-E2	0.5	2.1	0.1	0.2	0.4	3.8	1.8	0.9	1.6	0.6	0.3	0.3	***	98.9	96.8	95.6	95.2	97.3	95.7	97.2	97.1	96.8	95.9	91.8	92.2	91.7	91.3	91.3	89.5	89.4	89.4	87.7	87.9	81.6	87.9	87.9	67.4	68.8	59.5	86.2	JPN-Tokyo18-30-2018-G9P8-E2
JPN-Tokyo18-43-2018-G9P8-E2	0.5	2.1	0.2	0.3	0.5	3.8	1.9	0.9	1.6	0.6	0.3	0.3	0.2	***	97.7	96.5	95.8	97.9	94.8	98.1	97.4	96.7	96.7	92.7	92.4	91.9	92.2	91.2	90.4	90.2	88.4	88.6	88.8	80.8	88.1	88.1	68.1	69.7	59.2	87	JPN-Tokyo18-43-2018-G9P8-E2
ITA-JES11-2010-G9P8	2.6	1.2	2.3	2.4	2.5	3.1	2.1	2.1	1.7	2.2	2.1	2.1	2.4	2.4	***	97	96.5	98.7	95.4	98	97.5	97.5	97.3	93.3	93	92.4	92.6	91.6	90.8	90.7	88.9	88.2	88.6	80.5	87.7	87.8	68.3	70	59.4	87.3	ITA-JES11-2010-G9P8
JPN-SP014-2013-G9P8	3.9	2.6	3.6	3.7	3.8	1.5	3.5	3.5	3.2	3.5	3.4	3.4	3.7	3.7	3.1	***	97.2	97.4	94.3	96.8	96.1	96.1	98.2	93.2	93	92.2	92.5	91.4	90.4	90.3	88.5	88.4	88.6	80.6	87.7	87.7	68.3	70.2	59.5	87.1	JPN-SP014-2013-G9P8
USA-VU12-13-101-2013-G9P8	3.8	2.5	3.6	3.7	3.8	2.1	3.2	3.4	3	3.5	3.4	3.5	3.6	3.7	2.9	2.1	***	97	95.1	96	95.4	96.9	98.3	92.4	92.1	91.4	91.8	92.1	89.7	89.5	89.2	87.5	87.7	81.1	87	87	67.7	69.5	60.2	86.5	USA-VU12-13-101-2013-G9P8
BGD-Dhaka16-2003-G1P8	2.2	0.8	1.9	2	2.2	2.7	1.7	1.8	1.4	1.8	1.7	1.7	2	2	1.2	2.6	2.4	***	96.1	98.2	97.8	97.9	97.6	93.2	92.9	92.4	92.7	91.9	90.5	90.4	88.8	88.2	88.6	80.6	87.8	87.9	68.1	70	59.6	87.3	BGD-Dhaka16-2003-G1P8
BGD-Bang-096-2008-G9P8	2.6	1.3	2.3	2.3	2.5	3.1	2.1	1.9	1.6	2	2	2	2.3	2.4	1.6	2.9	2.8	1	***	95.2	95.1	96.7	94.4	90.3	90.7	90.7	89.9	91.4	87.9	87.8	89.6	85.6	85.9	81.6	86	86	65.8	67.6	59.8	84.4	BGD-Bang-096-2008-G9P8
KOR-CAU17L-103-2017-G8P8	2.2	1.8	1.9	2	2.2	3.5	1.9	1.9	1.5	1.9	1.7	1.7	2	2	2.1	3.4	3.4	1.7	1.9	***	98.4	97.1	96.8	93.1	92.8	92.3	92.6	91.5	90.7	90.6	88.8	88.1	88.6	80.5	87.7	87.8	68.1	69.9	59.2	87	KOR-CAU17L-103-2017-G8P8
RUS-Moscow-40-2020-G3P8	2.6	2	2.3	2.4	2.4	3.8	2	2.2	1.7	2.1	2.1	2.1	2.4	2.4	2.3	3.7	3.7	1.9	2.3	1.3	***	97.2	96.2	92.4	92.7	92.4	92.1	91.6	89.9	89.7	88.5	87.9	88.4	80.8	88.1	88.2	67.4	69.7	59.7	86.8	RUS-Moscow-40-2020-G3P8
PRY-1557SR-2008-G9P8	2.5	0.4	2.2	2.3	2.5	3	2	2	1.7	2	2	2	2.3	2.3	1.5	3	2.8	1.1	1.5	1.8	2.1	***	96.3	92.3	92.7	92.2	91.5	92.7	89.6	89.5	89.8	87.2	87.8	81.7	87.7	87.7	67.3	68.8	60.5	86.3	PRY-1557SR-2008-G9P8
KOR-CAU09-376-2009-G9P8	3.7	2.4	3.4	3.5	3.6	1.8	3.1	3.4	3	3.3	3.1	3.2	3.4	3.5	2.8	1.9	1	2.4	2.7	3.3	3.6	2.7	***	93	92.7	92	92.4	91.4	90.4	90.2	88.5	88.2	88.4	80.4	87.6	87.7	68.3	70.2	59.3	86.9	KOR-CAU09-376-2009-G9P8
Rotavin-M1_MW2-1026-2003-G1P8	8.1	7	7.8	7.9	8	7.3	7.7	7.8	7.5	7.7	7.7	7.6	7.9	7.8	7.1	7.2	7.5	7.2	7.4	7.4	7.9	7.1	7.5	***	99.5	94.3	94.9	93.9	91.1	90.7	88.9	88.3	88.5	80.5	87.6	87.6	68.4	69.8	59	86.8	Rotavin-M1_MW2-1026-2003-G1P8
Rotavin-M1_MWI-OP2-612-2002-G1P8	8	7	7.8	7.9	8	7.3	7.7	7.8	7.5	7.7	7.6	7.6	7.9	7.8	7.2	7.2	7.5	7.2	7.3	7.4	7.9	7.1	7.5	0.1	***	94.6	94.6	94.2	90.7	90.3	89.2	87.9	88.1	80.8	87.8	87.8	68.1	69.5	59.3	86.4	Rotavin-M1_MWI-OP2-612-2002-G1P8
JPN-F45-1986-G9P8	8.7	7.7	8.4	8.5	8.4	8.2	8.3	7.9	8.2	8.2	8	8.2	8.5	8.4	7.8	8.1	8.1	7.7	7.4	7.9	8.2	7.7	8.2	5.6	5.7	***	97.3	96.5	90.7	90.2	89.5	88.3	88.1	81.3	88.4	88.4	66.8	69.8	59.4	86.4	JPN-F45-1986-G9P8
USA-RotaTeq-WI79-4-1992-G6P1A8	8.7	7.8	8.4	8.5	8.4	8	8.6	8.4	8.2	8.4	8.4	8.4	8.6	8.4	8	8.1	8.1	7.8	7.9	7.9	8.2	8	8.1	5.4	5.4	2.4	***	96.7	90.9	90.5	88.8	88.7	88.5	80.7	88	88	67.3	70	59.4	86.7	USA-RotaTeq-WI79-4-1992-G6P1A8
USA-WI61-1983-G9P1A8	8.4	7.7	8.2	8.3	8.2	7.9	8.3	8.1	8	8.1	8.1	8.1	8.2	8.2	7.8	8	8	7.5	7.6	7.8	8.1	7.7	8	5.1	5.2	2.7	2.1	***	90	89.6	90.4	88.1	87.9	82.5	88.1	88.1	66.6	69.3	60.8	86.3	USA-WI61-1983-G9P1A8
USA-Wa-1974-G1P8	10.8	10.4	10.6	10.7	10.6	10.6	10.9	10.6	10.5	10.5	10.5	10.5	10.6	10.6	10.1	10.5	10.7	10.3	10.3	10.2	10.9	10.3	10.6	9.7	9.8	9.8	10	9.6	***	98.8	97	89.8	89.4	81.7	88.5	88.6	68.6	70.4	58.9	87.6	USA-Wa-1974-G1P8
USA-Rotarix-A41CB052A-1988-G1P1A8	11	10.5	10.8	10.9	10.8	10.7	11	10.8	10.6	10.7	10.8	10.7	10.7	10.8	10.2	10.6	10.8	10.4	10.4	10.3	11	10.5	10.8	10.2	10.3	10.3	10.3	10.1	1.2	***	98.1	89.5	89.2	81.4	88.3	88.3	68.3	70.4	58.9	87.6	USA-Rotarix-A41CB052A-1988-G1P1A8
USA-Rotarix-2009-G1P8	11.3	10.8	11	11.1	11.1	10.9	11.1	10.8	10.8	10.8	10.8	10.8	10.8	11	10.4	10.9	10.9	10.6	10.5	10.5	11.2	10.6	10.8	10.5	10.5	10.2	10.5	10.2	1.3	0	***	87.9	87.4	83.2	87.3	87.4	66.7	68.9	59.8	85.9	USA-Rotarix-2009-G1P8
MWI-OP354-1998-G4P8	13.1	13.3	12.8	12.9	12.9	13.3	13.1	13.2	13	12.8	13	12.9	12.9	12.7	13.2	13	13.3	13.1	13.2	13.3	13.2	13.2	13.2	13.1	13.2	12.6	12.5	11.9	11.3	11.6	11.6	***	98.1	89.7	97.4	97.3	67.6	69.6	59	86	MWI-OP354-1998-G4P8
RUS-Nov09-D10-2009-G9P8	12.7	12.6	12.4	12.5	12.5	12.9	12.7	12.7	12.3	12.3	12.5	12.4	12.6	12.4	12.6	12.7	13	12.6	12.7	12.6	12.6	12.5	12.9	12.8	13	12.8	12.8	12.1	11.7	12	12.2	1.9	***	89.8	97.4	97.4	67.5	69.4	58.6	85.6	RUS-Nov09-D10-2009-G9P8
PAK-HF66-2010-G9P8	13.5	13.8	13.3	13.4	13.3	13.8	13.7	13.4	13.4	13.2	13.3	13.2	13.4	13.2	13.6	13.5	13.7	13.6	13.5	13.5	13.5	13.5	13.7	13.6	13.7	13	13.3	12.7	12	12.3	12.4	2.1	2	***	90	90	61.4	62.7	55.4	78.1	PAK-HF66-2010-G9P8
THA-DBM2018-111-2018-G9P8	13.2	13.3	12.9	13	12.9	13.6	13.3	13.2	13	12.8	13.1	13	13.1	12.9	13.4	13.4	13.5	13.1	13.1	13.4	13.2	13.1	13.5	13.6	13.7	13	13	12.4	12.4	12.7	12.8	2.3	2.3	2.2	***	100	67.5	69	59.5	85.1	THA-DBM2018-111-2018-G9P8
THA-DBM2017-014-2017-G9P8	13.2	13.2	12.9	13	12.8	13.6	13.2	13.2	13	12.7	13	12.9	13	12.9	13.3	13.4	13.4	13.1	13	13.3	13.2	13	13.4	13.6	13.7	12.9	13	12.4	12.3	12.6	12.7	2.3	2.3	2.3	0	***	67.5	69	59.5	85.1	THA-DBM2017-014-2017-G9P8
USA-RotaTeq-BrB-9-1996-G4P75	42	41.6	42.1	42.1	42	41.9	42.2	42.2	41.9	42.4	43	42.5	42.4	42.1	41.9	41.8	42	42	42.6	42.3	43.1	42.4	41.9	41.6	41.7	44.2	43.8	43.4	41.2	41.8	42.5	43.2	43.5	44.4	42.9	43	***	71.3	58.5	68.1	USA-RotaTeq-BrB-9-1996-G4P75
CHN-LLR-1985-G10P15	39.2	38.9	39.1	39.2	39.1	38.5	39.1	39	38.6	38.8	39.6	39.2	39.7	39.1	38.7	38.2	38.6	38.4	39.1	38.8	38.8	39.4	38.3	38.9	39	38.4	38.6	38.2	38	37.8	38.3	39.4	39.8	41.5	39.9	40	37.2	***	58.9	70.2	CHN-LLR-1985-G10P15
IND-Rotavac-116E-AG-G9P11	56.4	55.6	56.2	56.3	56.1	55.9	56.2	56.7	56	56	56.6	56.5	56.1	56.1	55.7	55.3	55.4	55.4	55.3	56.1	55.6	55.5	55.9	56.5	56.5	56.4	55.5	55.4	56.9	56.7	57	56.5	57.5	58.1	56.4	56.4	58	56.8	***	59.7	IND-Rotavac-116E-AG-G9P11
USA-DS-1-1976-G2P4	14.8	14.5	14.6	14.7	14.7	14.8	14.4	14.7	14.4	14.7	15	14.9	14.8	14.7	14.3	14.6	14.6	14.2	14.7	14.7	14.7	14.4	14.8	15.1	15.2	15.1	15.1	14.2	13.9	14	14.1	15.9	16.5	17	16.7	16.7	42.3	38.4	54.9	***	USA-DS-1-1976-G2P4
	CHN-N4006-2020	BEL-B3458-2003-G9P8	CHN-Z2768-2019-G9P8-E2	CHN-E6398-2019-G9P8-E2	CHN-Fuzhou18-152-2018-G9P8-E2	CHN-JS2016-2016-G9P8	CHN-km15100-G9P8	CHN-SC9-2014-GXP8	JPN-OT030-2013-G9P8	JPN-Tokyo18-37-2018-G9P8-E1	JPN-Tokyo16-4754-2017-G9P8-E1	JPN-Tokyo16-3571-2017-G9P8-E1	JPN-Tokyo18-30-2018-G9P8-E2	JPN-Tokyo18-43-2018-G9P8-E2	ITA-JES11-2010-G9P8	JPN-SP014-2013-G9P8	USA-VU12-13-101-2013-G9P8	BGD-Dhaka16-2003-G1P8	BGD-Bang-096-2008-G9P8	KOR-CAU17L-103-2017-G8P8	RUS-Moscow-40-2020-G3P8	PRY-1557SR-2008-G9P8	KOR-CAU09-376-2009-G9P8	Rotavin-M1_MW2-1026-2003-G1P8	Rotavin-M1_MWI-OP2-612-2002-G1P8	JPN-F45-1986-G9P8	USA-RotaTeq-WI79-4-1992-G6P1A8	USA-WI61-1983-G9P1A8	USA-Wa-1974-G1P8	USA-Rotarix-A41CB052A-1988-G1P1A8	USA-Rotarix-2009-G1P8	MWI-OP354-1998-G4P8	RUS-Nov09-D10-2009-G9P8	PAK-HF66-2010-G9P8	THA-DBM2018-111-2018-G9P8	THA-DBM2017-014-2017-G9P8	USA-RotaTeq-BrB-9-1996-G4P75	CHN-LLR-1985-G10P15	IND-Rotavac-116E-AG-G9P11	USA-DS-1-1976-G2P4
NSP4
	CHN-N4006-2020	JPN-YR116-2013-G2P4-E2	JPN-KN161-2014-G2P4-E2	JPN-Tokyo18-38-2018-G9P8-E2	CHN-SZ18442205-2018-G9P8-E2	CHN-E6398-2019-G9P8-E2	CHN-L2448-2019-G9P8-E2	JPN-Tokyo18-27-2018-G9P8-E2	VNM-SP015-2012-G2P4-E2	JPN-Tokyo17-15-2017-G2P4-E2	JPN-Tokyo17-17-2017-G2P4-E2	JPN-Tokyo18-40-2018-G9P8-E2	CHN-SZ18442015-2018-G9P8-E2	JPN-Tokyo18-30-2018-G9P8-E2	BGN-J265-2010-G2P4-E2	JPN-Tokyo17-119-2017-G3P8-E2	BRA-IAL-R330-2015-G3P8-E2	PHI-TGO12-045-2012-G1P8-E2	ITA-PA130-2010-G2P4-E2	JPN-Tokyo18-42-2018-G2P4-E2	JPN-Tokyo18-25-2018-G3P8-E2	JPN-IS1078-2015-G3P8-E2	JPN-MI1125-2016-G3P8-E2	ESP-SS61720845-2015-G3P8-E2	BGN-M334-2013-G2P4-E2	THA-LS-202-2014-G2P4-E2	ESP-SS68949094-2015-G2P4-E2	AUS-CK20050-2010-G2P4-E2	MWI-BID115-2012-G2P4-E2	AUS-D388-2013-G3P8-E2	ZAF-SA11-H96-1958-G3P2	RotaTeq-WI79-9-1992-G1P75-E2	USA-DS-1-1976-G2P4	USA-CU-1-1980-G3P3	Rotarix-A41CB052A-1988-G1P1A8	USA-Rotarix-2009-G1P8	USA-Wa-1974_-G1P8	JPN-NT036-2013-G1P8	JPN-NT064-2013-G1P8	IND-Rotavac-116E-AG-G9P11	JPN-YM051-2013-G9P8	CHN-Z1602-2012-G3P8	CHN-SC18511047-2018-G3P8	CHN-SC16511058-2016-G3P8	CHN-R1267-2006-G3P8
CHN-N4006-2020	***	97.1	97.6	100	99.9	99.9	99.9	99.9	97.7	99.9	99.6	98	99.7	99.7	98.5	95.1	97.9	97.9	98.7	96.9	96.4	97.6	94.1	98.1	98	95.6	91.2	85.2	92.3	90.9	91.3	90.3	63.8	77.4	57	57	57.3	83.8	82.7	57.4	83.1	84.6	78.7	79.6	83.9	CHN-N4006-2020
JPN-YR116-2013-G2P4-E2	0.4	***	99.3	97.5	96.9	97.3	97.3	92.7	98.4	97.3	94	97.9	96.8	97.2	96.3	97.5	95.6	95.7	96.4	94.5	93.9	95.3	95.1	95.9	95.7	93.6	89.1	87.9	90	88.8	88.8	88.1	66.2	75.2	59.8	59.8	60.1	82.2	83.4	59.9	83.9	82.6	81.5	81.4	81.9	JPN-YR116-2013-G2P4-E2
JPN-KN161-2014-G2P4-E2	0.5	0	***	98.1	97.1	98	98	93.3	99.1	98	94.7	98.5	96.9	97.9	96.8	97.1	96.3	96.3	97.1	95.2	94.5	96	95.7	96.5	96.3	94.3	89.6	87.2	90.7	89.3	89.5	88.8	65.5	75.8	59.1	59.1	59.4	82.7	83.9	59.3	84.4	83.1	80.8	81.6	82.6	JPN-KN161-2014-G2P4-E2
JPN-Tokyo18-38-2018-G9P8-E2	0.5	0	0	***	95.2	99.6	99.6	95.2	98.3	99.9	96.5	98.5	95.1	99.7	98.7	95.2	98.1	98	98.9	97.1	96.4	97.9	94.4	98.4	98.1	95.9	91.3	85.4	92.5	90.8	91.3	90.7	63.6	77.6	57.3	57.3	57.5	84.2	83.1	57.4	83.4	84.8	79	79.8	84.3	JPN-Tokyo18-38-2018-G9P8-E2
CHN-SZ18442205-2018-G9P8-E2	0.6	0.1	0.1	0.1	***	95.1	95.1	95.5	96.1	95.1	96.8	96.1	99.6	94.9	94	94.7	93.6	93.5	94.1	95.2	94.5	93.1	96.5	93.6	93.5	94.8	88.1	89.9	87.7	86.8	86.6	86.2	68.3	73.2	61.9	61.9	62.2	80	81.2	62.1	81.6	80.3	83.5	84.2	79.6	CHN-SZ18442205-2018-G9P8-E2
CHN-E6398-2019-G9P8-E2	0.9	0.1	0.1	0.4	0.3	***	99.7	94.8	98.1	99.5	96.1	98.3	94.9	99.3	98.3	95.1	97.7	97.6	98.5	96.7	96	97.5	94.3	98	97.7	95.5	90.9	85.2	92.1	90.7	91.2	90.3	63.8	77.5	57.4	57.4	57.7	84	83.2	57.5	83.5	85	79.1	79.9	84.4	CHN-E6398-2019-G9P8-E2
CHN-L2448-2019-G9P8-E2	0.9	0.1	0.1	0.4	0.3	0.3	***	94.8	98.1	99.5	96.1	98.3	94.9	99.3	98.3	95.1	97.7	97.6	98.5	96.7	96	97.5	94.3	98	97.7	95.5	90.9	85.2	92.1	90.7	90.9	90.5	63.5	77.5	57.4	57.4	57.7	84	83.2	57.5	83.5	85	79.1	79.9	84.4	CHN-L2448-2019-G9P8-E2
JPN-Tokyo18-27-2018-G9P8-E2	0.7	0.1	0.1	0.1	0.3	0.6	0.6	***	93.5	95.1	97.9	94.3	95.3	94.9	93.9	90.4	93.6	93.2	94.1	95.2	94.5	93.1	93.3	93.6	93.3	94.5	87.9	88.3	87.7	86.3	86.6	85.9	68.2	73.1	61.8	61.8	62.1	79.5	78.4	61.9	78.6	80	79.2	80	79.5	JPN-Tokyo18-27-2018-G9P8-E2
VNM-SP015-2012-G2P4-E2	1	0.4	0.4	0.4	0.6	0.5	0.5	0.6	***	98.1	94.8	98.7	96	98	96.9	96.4	96.4	96.4	97.2	95.3	94.7	96.1	95.3	96.7	96.4	94.4	89.7	86.3	90.8	89.5	89.6	88.9	64.8	76	58.5	58.5	58.7	83.1	84.3	58.9	84.6	83.5	80.2	81	83	VNM-SP015-2012-G2P4-E2
JPN-Tokyo17-15-2017-G2P4-E2	0.7	0.1	0.1	0.1	0.3	0.5	0.5	0.3	0.5	***	96.4	98.4	94.9	99.6	98.5	95.1	98	97.9	98.8	96.9	96.3	97.7	94.3	98.3	98	95.7	91.2	85.2	92.4	90.7	91.2	90.5	63.6	77.5	57.3	57.3	57.5	84	83	57.4	83.2	84.7	78.8	79.6	84.2	JPN-Tokyo17-15-2017-G2P4-E2
JPN-Tokyo17-17-2017-G2P4-E2	1	0.4	0.4	0.4	0.6	0.8	0.8	0.6	0.8	0.6	***	95.7	96.7	96.3	95.2	91.7	94.9	94.5	95.5	96.5	95.9	94.4	94.7	94.9	94.7	95.9	89.2	88	89.1	87.6	87.9	87.2	66.3	74.4	59.9	59.9	60.2	80.8	79.8	60.1	79.9	81.4	80.6	81.4	81.1	JPN-Tokyo17-17-2017-G2P4-E2
JPN-Tokyo18-40-2018-G9P8-E2	0.8	0.3	0.3	0.3	0.4	0.5	0.5	0.4	0.7	0.4	0.6	***	96	98.3	97.2	95.6	96.7	96.5	97.5	96.1	95.5	96.4	95.3	96.9	96.7	95.2	90.4	86.3	91.1	89.5	89.9	89.2	64.6	76.2	58.2	58.2	58.5	83	83.5	58.3	83.8	83.5	79.9	80.7	83	JPN-Tokyo18-40-2018-G9P8-E2
CHN-SZ18442015-2018-G9P8-E2	0.7	0.3	0.3	0.3	0.4	0.4	0.4	0.4	0.7	0.4	0.7	0.6	***	94.8	93.9	94.5	93.5	93.3	94	95.1	94.4	92.9	96.4	93.5	93.3	94.7	88.5	90.3	88.1	87	86.7	86.3	68.4	72.8	61.8	61.8	62.1	80.2	81.4	62.2	82	80.7	83.9	84.6	80	CHN-SZ18442015-2018-G9P8-E2
JPN-Tokyo18-30-2018-G9P8-E2	0.8	0.3	0.3	0.3	0.4	0.7	0.7	0.4	0.7	0.4	0.7	0.5	0.6	***	98.7	95.2	98.1	98	98.9	97.1	96.4	97.9	94.4	98.4	98.1	95.9	91.3	85.4	92.5	90.5	91.3	90.7	63.6	77.6	57	57	57.3	83.9	82.8	57.1	83.1	84.6	78.7	79.5	84	JPN-Tokyo18-30-2018-G9P8-E2
BGN-J265-2010-G2P4-E2	1.5	1.2	1.4	1.3	1.4	1.8	1.8	1.6	1.8	1.5	1.8	1.6	1.6	1.3	***	95.9	98.7	98.5	99.2	97.3	96.9	98.7	94.9	98.9	98.7	96.1	91.6	85.5	92.5	90.5	90.8	90.1	63.2	77.5	56.6	56.6	56.9	83.6	82.6	56.7	82.6	84	78	78.8	83.2	BGN-J265-2010-G2P4-E2
JPN-Tokyo17-119-2017-G3P8-E2	2.7	2.5	2.5	2.5	2.7	2.7	2.7	2.8	2.7	2.7	3	2.8	2.9	2.5	1.8	***	96.4	96.1	96.3	94.1	94.8	96.3	96	96.8	95.3	93.5	89.2	87.7	90.1	88.7	88.5	88.1	65.5	75.2	58.9	58.9	59.1	81.5	82.7	59.3	82.6	81.2	80.4	80.6	81.1	JPN-Tokyo17-119-2017-G3P8-E2
BRA-IAL-R330-2015-G3P8-E2	2.2	1.9	1.9	1.9	1.8	2.3	2.3	1.8	2.3	2	2.1	2.2	2	1.9	1.3	1.2	***	98.7	99.2	97.3	97.9	99.1	95.9	99.6	98	96.1	91.5	85.6	92.5	90.1	90.8	90.1	63	77.4	56.5	56.5	56.7	83.1	82	56.9	81.8	83.2	77.6	78.4	82.7	BRA-IAL-R330-2015-G3P8-E2
PHI-TGO12-045-2012-G1P8-E2	2.2	1.8	1.9	2	2	2.5	2.5	2.3	2.3	2.2	2.5	2.3	2.1	2	1.5	1.5	1.3	***	99.1	96.9	97.1	98.5	95.2	99.1	98.3	95.7	91.7	85.5	92.4	90.4	91.1	90.4	62.8	77.6	56.6	56.6	56.9	83.6	82.4	57.3	82.3	83.6	77.8	78.6	82.8	PHI-TGO12-045-2012-G1P8-E2
ITA-PA130-2010-G2P4-E2	1.3	1.1	1.1	1.1	1.3	1.5	1.5	1.3	1.5	1.2	1.5	1.4	1.4	1.1	0.8	1.4	0.8	0.9	***	97.9	97.5	98.9	95.5	99.5	98.7	96.7	91.6	85.6	92.8	90.3	91.2	90.5	63.1	77.8	56.9	56.9	57.1	83.8	82.7	57.3	82.4	83.9	78	78.8	83.4	ITA-PA130-2010-G2P4-E2
JPN-Tokyo18-42-2018-G2P4-E2	1.6	1.5	1.5	1.5	1.7	1.9	1.9	1.7	2	1.6	2	1.8	1.8	1.5	1.2	2.1	1.2	1.6	0.7	***	98.3	96.8	96.3	97.3	96.8	97.5	91.1	86.7	90.9	88.7	89.7	89.1	64.7	76.2	58.1	58.1	58.3	82	81	58.5	81	82.4	79.8	80.6	81.9	JPN-Tokyo18-42-2018-G2P4-E2
JPN-Tokyo18-25-2018-G3P8-E2	2.2	2.3	2.3	2.2	2.4	2.6	2.6	2.4	2.7	2.4	2.7	2.5	2.6	2.2	1.6	1.4	0.7	1.5	1.1	1.8	***	97.5	96.9	98	96.4	97.3	91.5	87.1	91.3	89.1	89.5	89.1	64.7	76.2	58.1	58.1	58.3	81.6	80.6	58.7	80.7	82.2	79.2	80	81.6	JPN-Tokyo18-25-2018-G3P8-E2
JPN-IS1078-2015-G3P8-E2	2.4	2.2	2.2	2.2	2.4	2.6	2.6	2.4	2.6	2.3	2.7	2.5	2.6	2.2	1.3	1.4	0.9	1.5	1.1	1.8	1.1	***	95.5	99.5	97.9	95.6	91.1	85.1	92.3	90.3	90.8	90.1	62.8	77.5	56.2	56.2	56.5	83	81.9	56.6	82	83.5	77.8	78.6	83.1	JPN-IS1078-2015-G3P8-E2
JPN-MI1125-2016-G3P8-E2	2.5	2.3	2.3	2.3	2.4	2.4	2.4	2.5	2.7	2.4	2.7	2.5	2.6	2.3	1.7	1.4	0.7	1.4	1.1	1.8	1.1	1.1	***	96	94.4	95.9	90.1	89.6	89.6	87.2	87.7	86.8	66.6	74	59.7	59.7	59.9	80	81.2	60.1	81.6	80.3	81.2	82	79.8	JPN-MI1125-2016-G3P8-E2
ESP-SS61720845-2015-G3P8-E2	1.9	1.7	1.7	1.6	1.8	2	2	1.8	2.1	1.8	2.1	1.9	2	1.6	1.1	0.8	0.4	0.9	0.5	1.2	0.5	0.5	0.6	***	98.4	96.1	91.6	85.6	92.8	90.5	91.2	90.5	63.1	77.6	56.5	56.5	56.7	83.4	82.3	56.9	82.2	83.6	77.8	78.6	83.1	ESP-SS61720845-2015-G3P8-E2
BGN-M334-2013-G2P4-E2	2	1.8	1.9	1.9	2	2.3	2.3	2.1	2.3	2	2.4	2.2	2.1	1.9	1.3	2.4	2	1.8	1.3	1.8	2.2	2.2	2.3	1.6	***	95.9	91.1	85	92	90.5	91.1	90.4	63.1	77.9	56.9	56.9	57.1	84	83	57	82.6	84	78	78.8	83.2	BGN-M334-2013-G2P4-E2
THA-LS-202-2014-G2P4-E2	2.6	2.4	2.4	2.4	2.6	2.8	2.8	2.6	2.8	2.5	2.8	2.7	2.7	2.4	2.1	2.7	2.1	2.5	1.5	2.2	2.4	2.6	2.7	2.1	2.4	***	90.5	87	90.4	88.3	88.4	88	64.3	76.6	59	59	59	82.2	81.1	58.9	80.6	81.8	79.6	80.7	81.2	THA-LS-202-2014-G2P4-E2
ESP-SS68949094-2015-G2P4-E2	8.9	8.6	8.7	8.7	9	9.2	9.2	9.3	9.2	8.9	9.4	9.1	8.5	8.7	8.4	8.6	8.5	8.2	8.4	9	8.5	9	7.9	8.4	9	9.1	***	93.7	98.5	92.1	89.3	88.9	63.9	75.9	56.3	56.3	56.3	82	80.8	56.5	81	82.3	77.4	78.2	81.4	ESP-SS68949094-2015-G2P4-E2
AUS-CK20050-2010-G2P4-E2	9.6	9.5	9.5	9.5	9.7	9.7	9.7	9.8	10	9.7	10	9.8	9.1	9.5	9.3	9.5	9.1	9.3	9.1	9.7	9.1	9.8	8.5	9.1	10	9.8	0.4	***	92.5	86.4	83.6	83	69.6	70	62.3	62.3	62.3	76.4	77.6	62.5	77.6	76.3	80.2	79.8	75.5	AUS-CK20050-2010-G2P4-E2
MWI-BID115-2012-G2P4-E2	8.3	8.3	8.2	8	8.6	8.5	8.5	8.6	8.6	8.2	8.8	8.4	8.1	8	8	8.2	8	8.2	7.7	8.3	7.8	8.3	7.7	7.7	8.6	8.5	0.8	1	***	92.5	90.4	90	63.4	76.6	55.7	55.7	55.7	82.6	81.5	55.9	82	83.5	77	77.8	82.6	MWI-BID115-2012-G2P4-E2
AUS-D388-2013-G3P8-E2	9.7	9.6	9.6	9.9	9.9	10.1	10.1	10.6	10.1	10.1	10.7	10.2	9.8	10.2	10.2	9.9	10.7	10.4	10.6	10.9	10.4	10.5	10.5	10.2	10.2	10.9	7.6	8.3	7.9	***	89.2	89.2	62.6	76.8	57.7	57.7	57.7	83.2	82.3	57.7	82.7	83.8	79	79.8	83.8	AUS-D388-2013-G3P8-E2
ZAF-SA11-H96-1958-G3P2	9.4	9.7	9.6	9.4	10.1	9.5	9.9	10.1	10	9.5	10.2	9.8	9.9	9.4	10	10.1	10	9.7	9.5	9.7	10	10	9.9	9.5	9.7	10.9	11.1	11.7	10.5	11.8	***	91.6	61.9	76.4	56.1	56.1	56.1	82.7	81.6	56.2	81	82.4	77	77.8	82.3	ZAF-SA11-H96-1958-G3P2
RotaTeq-WI79-9-1992-G1P75-E2	10.6	10.5	10.4	10.2	10.5	10.6	10.3	10.9	10.8	10.3	11	10.6	10.4	10.2	10.8	10.6	10.8	10.5	10.3	10.5	10.5	10.8	11.1	10.3	10.5	11.3	11.6	12.6	11	11.8	9.1	***	61.1	76.4	56.6	56.6	56.6	82.4	81.4	56.1	82.3	83.8	77.6	78.4	83.2	RotaTeq-WI79-9-1992-G1P75-E2
USA-DS-1-1976-G2P4	10.2	10.4	10.4	10.4	10.4	10.2	10.7	10.7	10.7	10.4	11.1	10.9	10.2	10.4	11.1	11.4	11.6	11.8	11.4	11.1	11.1	11.8	11.4	11.4	11.3	12.5	11.2	11.4	10.9	12.6	13.4	14.8	***	53.4	87	87	87.1	57.8	59	87.6	59.4	57.9	63.2	62.3	57.8	USA-DS-1-1976-G2P4
USA-CU-1-1980-G3P3	27.3	27.5	27.5	26.9	28.1	27.1	27.1	28.3	27.7	27.1	28.1	27.7	28.7	26.9	27.1	27.7	27.3	26.9	26.7	27.4	27.4	27.1	28.3	26.9	26.5	26.3	28.8	31.1	28.6	27.9	28.7	28.6	30.1	***	55.1	55.1	55.1	78.4	77.4	54.3	77	78.4	73	74.2	78.8	USA-CU-1-1980-G3P3
Rotarix-A41CB052A-1988-G1P1A8	22.2	21.6	21.6	21.6	21.6	21.4	21.4	21.9	21.9	21.6	22.5	22.2	21.9	22.2	23	23.3	23.3	23	22.5	23	23	23.8	23.8	23.3	22.5	21.9	25	24.7	25	21.1	24	22.8	21.7	26.1	***	100	99.2	68.8	70	96.1	66.4	65	70.6	69.6	65.1	Rotarix-A41CB052A-1988-G1P1A8
USA-Rotarix-2009-G1P8	22.2	21.6	21.6	21.6	21.6	21.4	21.4	21.9	21.9	21.6	22.5	22.2	21.9	22.2	23	23.3	23.3	23	22.5	23	23	23.8	23.8	23.3	22.5	21.9	25	24.7	25	21.1	24	22.8	21.7	26.1	0	***	99.2	68.8	70	96.1	66.4	65	70.6	69.6	65.1	USA-Rotarix-2009-G1P8
USA-Wa-1974_-G1P8	21.6	21.1	21.1	21.1	21.1	20.9	20.9	21.4	21.4	21.1	21.9	21.6	21.4	21.7	22.5	22.8	22.8	22.5	21.9	22.5	22.5	23.3	23.3	22.8	21.9	21.9	25	24.7	25	21.1	24	22.9	21.4	26.2	1.1	1.1	***	69.1	70.3	96.7	66.7	65.2	70.8	69.6	65.4	USA-Wa-1974_-G1P8
JPN-NT036-2013-G1P8	18.3	17.9	18	17.8	18.4	17.9	17.9	18.8	18	18	18.8	18.4	18.2	18.1	18.5	19	19.2	18.5	18.3	19	19.6	19.4	19.8	18.9	18	18.7	20	21.4	20	18.9	19.7	20	21.1	25.7	2.5	2.5	2.1	***	98.8	66.6	92.1	93.2	87.9	88.7	92.8	JPN-NT036-2013-G1P8
JPN-NT064-2013-G1P8	18.4	17.9	18	17.8	18.4	17.7	17.7	18.9	18	18	18.9	18.3	18.2	18.2	18.6	19	19.3	18.8	18.4	19.1	19.7	19.5	19.8	19	18	18.8	20.2	21.4	20.1	18.8	19.8	20.1	21.1	25.8	2.5	2.5	2.1	0	***	67.8	93.3	92.3	89.1	89.9	91.9	JPN-NT064-2013-G1P8
IND-Rotavac-116E-AG-G9P11	21.4	21.4	21.4	21.4	21.4	21.2	21.2	21.7	21.2	21.4	22.3	22	21.2	22	22.8	22.5	22.6	21.7	21.7	22.3	21.7	23.1	23.1	22.5	22.3	22.3	24.8	24.5	24.5	21.2	23.8	24	20.4	28	5.8	5.8	4.9	6	6	***	65.5	64	69.8	68.6	64.3	IND-Rotavac-116E-AG-G9P11
JPN-YM051-2013-G9P8	17.7	17.4	17.5	17.4	18.1	17.2	17.2	18.6	17.6	17.6	18.6	17.8	17.5	17.8	18.5	19.5	19.6	18.9	18.7	19	19.4	19.2	19.5	19.1	18.5	19.5	20	21.7	19.3	18.2	20.6	18.8	20.7	26.2	8.3	8.3	7.9	7	7	9.9	***	98.4	92.8	93.6	95.5	JPN-YM051-2013-G9P8
CHN-Z1602-2012-G3P8	17.5	17.3	17.3	17.1	17.9	16.9	16.9	18.3	17.4	17.3	18.3	17.5	17.3	17.5	18.2	19.3	19.3	18.8	18.4	18.7	19.1	18.9	19.4	18.8	18.2	19.2	19.9	21.5	18.9	18.4	20.3	18.5	20.7	25.8	8.3	8.3	7.9	7.1	6.9	9.9	0.1	***	91.5	92.3	97.1	CHN-Z1602-2012-G3P8
CHN-SC18511047-2018-G3P8	19	18.7	18.7	18.7	18.9	18.5	18.5	19.4	18.9	18.9	19.4	19	18.3	19.1	20	20.1	20.6	20.5	20.1	19.7	20.5	20.4	20.5	20.5	20.1	20.5	22.1	23.1	21.7	18.8	21.5	20.5	21.3	27.4	8.3	8.3	7.9	7.5	7.5	9.6	3.3	3.2	***	98.5	93.7	CHN-SC18511047-2018-G3P8
CHN-SC16511058-2016-G3P8	19	18.7	18.8	18.8	18.8	18.6	18.6	19.5	19	19	19.5	19.2	18.3	19.2	20.1	20.1	20.7	20.6	20.2	19.8	20.6	20.5	20.6	20.6	20.2	20.2	22.2	23.2	21.8	19	21.6	20.6	21	26.8	8.1	8.1	8.1	7.7	7.7	9.9	3.6	3.5	0.4	***	94.8	CHN-SC16511058-2016-G3P8
CHN-R1267-2006-G3P8	18.3	18.2	18	17.8	18.8	17.6	17.6	19	18.1	18	18.7	18.2	18.3	18.2	19.3	19.5	20	19.9	19.1	19.4	19.8	19.5	20.1	19.5	19.3	19.9	21.2	22.8	20.2	18.4	20.5	19.2	21	25.2	8.1	8.1	7.7	7.5	7.3	9.4	3.2	3	0.7	0.7	***	CHN-R1267-2006-G3P8
	CHN-N4006-2020	JPN-YR116-2013-G2P4-E2	JPN-KN161-2014-G2P4-E2	JPN-Tokyo18-38-2018-G9P8-E2	CHN-SZ18442205-2018-G9P8-E2	CHN-E6398-2019-G9P8-E2	CHN-L2448-2019-G9P8-E2	JPN-Tokyo18-27-2018-G9P8-E2	VNM-SP015-2012-G2P4-E2	JPN-Tokyo17-15-2017-G2P4-E2	JPN-Tokyo17-17-2017-G2P4-E2	JPN-Tokyo18-40-2018-G9P8-E2	CHN-SZ18442015-2018-G9P8-E2	JPN-Tokyo18-30-2018-G9P8-E2	BGN-J265-2010-G2P4-E2	JPN-Tokyo17-119-2017-G3P8-E2	BRA-IAL-R330-2015-G3P8-E2	PHI-TGO12-045-2012-G1P8-E2	ITA-PA130-2010-G2P4-E2	JPN-Tokyo18-42-2018-G2P4-E2	JPN-Tokyo18-25-2018-G3P8-E2	JPN-IS1078-2015-G3P8-E2	JPN-MI1125-2016-G3P8-E2	ESP-SS61720845-2015-G3P8-E2	BGN-M334-2013-G2P4-E2	THA-LS-202-2014-G2P4-E2	ESP-SS68949094-2015-G2P4-E2	AUS-CK20050-2010-G2P4-E2	MWI-BID115-2012-G2P4-E2	AUS-D388-2013-G3P8-E2	ZAF-SA11-H96-1958-G3P2	RotaTeq-WI79-9-1992-G1P75-E2	USA-DS-1-1976-G2P4	USA-CU-1-1980-G3P3	Rotarix-A41CB052A-1988-G1P1A8	USA-Rotarix-2009-G1P8	USA-Wa-1974_-G1P8	JPN-NT036-2013-G1P8	JPN-NT064-2013-G1P8	IND-Rotavac-116E-AG-G9P11	JPN-YM051-2013-G9P8	CHN-Z1602-2012-G3P8	CHN-SC18511047-2018-G3P8	CHN-SC16511058-2016-G3P8	CHN-R1267-2006-G3P8
[truncated: 11 more columns]

## Sheet: nt identity  VP1-VP3,VP6
VP1
	CHN-N4006-2020	Wa	USA-116E-AG-2010-G9P11	IND-61060-2006-G1P8	USA-2009727032-2009-G9P8	USA-2009727093-2009-G9P8	ITA-ASTI23-2007-G9P8	ITA-AV21-2010-G9P8	ITA-AV28-2010-G9P8	BEL-B3458-2003-G9P8	BEL-BE00003-2004-G9P8	Victoria-CK00037-2006-G1P8	Bethesda-DC6-2009-G9P8	DEU-GER126-08-2008-G3P8	ITA-JES11-2010-G9P8	BGD-MMC38-2005-G9P8	USA-WI61-1983-G9P1A8	JPN-Tokyo18-40-2018-G9P8-E2	CHN-Z2768-2019-G9P8	CHN-E6398-2019-G9P8	VNM-RVN16.1164-2016-G9P8	JPN-Tokyo18-50-2018G9P8-E1	CHN-L2448-2019-G9P8	CHN-E5867-2018-G3P8	JPN-Tokyo18-43-2018-G9P8-E2	JPN-Tokyo18-39-2018-G9P8-E2	JPN-Tokyo18-38-2018-G9P8-E2	JPN-Tokyo18-30-2018-G9P8-E2	VNM-RVN16.1467-2016-G9P8	RVN16.0876-2016-G9P8	CHN-HB-1-2019	CHN-HB-45-2019	CHN-HB-43-2019	JPN-Ho16-02-2016-G9P8	VNM-RVN17.0197-2017-G9P8	USA-CNMC30-2011-G1P8	VNM-RVN18.0808-2018-G9P8	USA-CNMC125-2011-G1P8	CAN-RT005-07-2007-G1P8	CAU09-376	Victoria-CK00029-2006-G1P8	AUS-CK00095-2010-G1P8	CAN-RT102-07-2008-G1P8	DS-1
CHN-N4006-2020	***	95.1	96	98.3	97.9	97.9	93.9	98	91.4	98.7	94	98.5	98	93.8	98	98.2	94.6	99.9	99.9	99.9	99.7	99.8	99.8	99.7	99.9	99.9	99.9	99.8	99.7	99.6	99.7	99.7	99.6	99.6	99.7	99.2	98.6	99.3	99.3	99.2	99.3	99.3	99.3	78.7	CHN-N4006-2020
Wa	5.1	***	96.2	95.5	95.1	95.1	97.7	94.9	95.1	95.6	97.9	95.3	95.2	97.7	95.2	95.3	98.5	95	94.9	94.9	95	95	94.9	95	95	95	95	95	95.1	94.9	95	95	94.9	94.9	95	95.2	94.1	95.2	95.2	95.1	95.2	95.2	95.3	78.7	Wa
USA-116E-AG-2010-G9P11	4.1	3.9	***	96.3	96	96	95	95.9	92.5	96.6	95.1	96.3	96	94.9	95.9	96.4	95.7	96	96	96	96.1	95.9	95.9	95.9	96	96	96	95.9	96.1	96	95.9	95.9	95.8	96	96	96.3	95	96.3	96.3	96.3	96.3	96.4	96.3	79.1	USA-116E-AG-2010-G9P11
IND-61060-2006-G1P8	1.7	4.7	3.8	***	99.2	99.2	94.3	98.4	91.9	99.1	94.3	98.8	99.2	94.2	99.2	98.7	94.9	98.4	98.3	98.3	98.6	98.3	98.3	98.3	98.4	98.4	98.4	98.4	98.6	98.5	98.3	98.3	98.2	98.5	98.5	98.8	97.4	98.8	98.9	98.8	98.9	98.8	98.9	78.9	IND-61060-2006-G1P8
USA-2009727032-2009-G9P8	2.1	5	4.2	0.9	***	100	94.1	97.8	91.6	98.6	94.1	98.4	100	94	99	98.3	94.6	98	97.9	97.9	98.1	97.9	97.9	97.9	98	98	98	98	98.1	98	97.9	97.9	97.8	98	98	98.3	97	98.3	98.4	98.3	98.4	98.3	98.4	78.7	USA-2009727032-2009-G9P8
USA-2009727093-2009-G9P8	2.1	5	4.2	0.9	0	***	94.1	97.8	91.6	98.6	94.1	98.4	100	94	99	98.3	94.6	98	97.9	97.9	98.1	97.9	97.9	97.9	98	98	98	98	98.1	98	97.9	97.9	97.8	98	98	98.3	97	98.3	98.4	98.3	98.4	98.3	98.4	78.7	USA-2009727093-2009-G9P8
ITA-ASTI23-2007-G9P8	6.5	2.3	5.2	6	6.2	6.2	***	93.9	96.1	94.4	99	94.1	94.1	98.6	94	94.1	96.8	93.8	93.8	93.8	93.9	93.9	93.7	93.9	93.8	93.8	93.9	93.8	93.9	93.8	93.8	93.8	93.7	93.8	93.8	94	92.9	94.1	94.1	94	94.1	94.1	94.1	78.8	ITA-ASTI23-2007-G9P8
ITA-AV21-2010-G9P8	2	5.3	4.3	1.6	2.2	2.2	6.5	***	91.7	98.7	93.9	99.2	97.9	93.9	98	98.2	94.3	98.1	98	98	98.2	98	98	97.9	98.1	98.1	98.2	98.1	98.2	98.1	98	98	97.9	98.1	98.1	98.3	97	98.4	98.5	98.3	98.4	98.4	98.4	78.5	ITA-AV21-2010-G9P8
ITA-AV28-2010-G9P8	9.2	5	7.9	8.7	8.9	8.9	4	8.9	***	92	96.4	91.7	91.7	97.1	91.5	91.7	94.2	91.4	91.3	91.3	91.4	91.4	91.3	91.3	91.4	91.4	91.4	91.3	91.4	91.3	91.3	91.3	91.3	91.4	91.3	91.5	90.4	91.6	91.6	91.5	91.6	91.6	91.6	77.1	ITA-AV28-2010-G9P8
BEL-B3458-2003-G9P8	1.4	4.5	3.5	0.9	1.4	1.4	5.9	1.3	8.6	***	94.4	99.3	98.7	94.3	98.7	99.1	94.9	98.7	98.6	98.6	98.9	98.7	98.6	98.6	98.7	98.7	98.7	98.7	98.9	98.8	98.7	98.6	98.5	98.8	98.8	99.1	97.7	99.1	99.2	99.1	99.2	99.1	99.2	78.7	BEL-B3458-2003-G9P8
BEL-BE00003-2004-G9P8	6.3	2.1	5.2	6	6.3	6.3	1	6.4	3.7	5.9	***	94.1	94.1	98.9	94	94.1	97.1	94	93.9	93.9	93.9	94	93.9	94	94	94	94	93.9	94	93.8	93.9	93.9	93.8	93.8	93.9	94.1	93	94.1	94.1	94	94.1	94.1	94.2	78.9	BEL-BE00003-2004-G9P8
Victoria-CK00037-2006-G1P8	1.6	4.9	3.8	1.2	1.7	1.7	6.2	0.8	8.9	0.7	6.2	***	98.4	94.1	98.5	98.7	94.7	98.5	98.4	98.4	98.7	98.5	98.4	98.4	98.5	98.5	98.6	98.5	98.7	98.6	98.4	98.4	98.3	98.6	98.6	98.8	97.5	98.8	98.9	98.8	98.9	98.8	98.9	78.7	Victoria-CK00037-2006-G1P8
Bethesda-DC6-2009-G9P8	2.1	5	4.1	0.8	0	0	6.2	2.2	8.9	1.4	6.2	1.6	***	94	99	98.3	94.6	98	97.9	97.9	98.1	98	97.9	97.9	98	98	98	98.1	98.2	98	97.9	97.9	97.8	98	98.1	98.3	97	98.4	98.5	98.3	98.4	98.4	98.4	78.8	Bethesda-DC6-2009-G9P8
DEU-GER126-08-2008-G3P8	6.6	2.4	5.4	6.1	6.4	6.4	1.4	6.5	3	6	1.1	6.3	6.3	***	93.9	94	96.7	93.7	93.6	93.6	93.7	93.8	93.6	93.7	93.7	93.7	93.7	93.7	93.8	93.6	93.6	93.6	93.6	93.6	93.7	93.9	92.8	93.9	94	93.8	93.9	93.9	94	78.9	DEU-GER126-08-2008-G3P8
ITA-JES11-2010-G9P8	2.1	5	4.2	0.8	1	1	6.3	2.1	9.1	1.3	6.4	1.5	1	6.5	***	98.3	94.6	98	97.9	97.9	98.2	98	98	98	98	98	98	98.1	98.2	98.1	97.9	97.9	97.8	98.1	98.2	98.4	97	98.4	98.5	98.4	98.5	98.4	98.5	78.9	ITA-JES11-2010-G9P8
BGD-MMC38-2005-G9P8	1.8	4.9	3.7	1.3	1.7	1.7	6.3	1.9	8.9	0.9	6.3	1.3	1.7	6.4	1.7	***	94.8	98.3	98.2	98.2	98.5	98.2	98.2	98.2	98.3	98.3	98.3	98.3	98.5	98.4	98.2	98.3	98.1	98.4	98.4	98.7	97.3	98.7	98.8	98.7	98.8	98.7	98.8	78.5	BGD-MMC38-2005-G9P8
USA-WI61-1983-G9P1A8	5.7	1.5	4.5	5.4	5.7	5.7	3.3	6	6.1	5.3	3	5.6	5.7	3.4	5.7	5.5	***	94.5	94.5	94.5	94.5	94.6	94.4	94.6	94.5	94.5	94.6	94.5	94.5	94.4	94.5	94.5	94.4	94.5	94.4	94.6	93.5	94.6	94.6	94.6	94.6	94.6	94.6	78.9	USA-WI61-1983-G9P1A8
JPN-Tokyo18-40-2018-G9P8-E2	0.1	5.2	4.2	1.6	2	2	6.5	1.9	9.3	1.3	6.4	1.5	2	6.7	2	1.7	5.8	***	99.8	99.8	99.8	99.9	99.8	99.8	100	99.9	99.9	99.9	99.8	99.7	99.8	99.8	99.7	99.7	99.7	99.3	98.6	99.3	99.4	99.2	99.3	99.3	99.3	78.7	JPN-Tokyo18-40-2018-G9P8-E2
CHN-Z2768-2019-G9P8	0.1	5.3	4.2	1.7	2.2	2.2	6.6	2.1	9.4	1.4	6.5	1.6	2.1	6.7	2.1	1.8	5.8	0.2	***	99.9	99.7	99.7	99.7	99.7	99.8	99.8	99.8	99.8	99.7	99.6	99.7	99.7	99.6	99.6	99.6	99.2	98.5	99.2	99.2	99.1	99.2	99.2	99.2	78.6	CHN-Z2768-2019-G9P8
CHN-E6398-2019-G9P8	0.1	5.3	4.2	1.7	2.2	2.2	6.6	2.1	9.4	1.4	6.5	1.6	2.1	6.7	2.1	1.8	5.8	0.2	0.1	***	99.7	99.7	99.7	99.7	99.8	99.8	99.8	99.8	99.7	99.6	99.7	99.7	99.6	99.6	99.6	99.2	98.5	99.2	99.2	99.1	99.2	99.2	99.2	78.6	CHN-E6398-2019-G9P8
VNM-RVN16.1164-2016-G9P8	0.3	5.2	4.1	1.5	1.9	1.9	6.5	1.8	9.2	1.1	6.4	1.3	1.9	6.6	1.8	1.6	5.8	0.2	0.3	0.3	***	99.7	99.7	99.7	99.8	99.8	99.8	99.7	100	99.8	99.6	99.6	99.5	99.8	99.9	99.5	98.8	99.5	99.5	99.4	99.5	99.5	99.5	78.7	VNM-RVN16.1164-2016-G9P8
JPN-Tokyo18-50-2018G9P8-E1	0.2	5.2	4.3	1.7	2.1	2.1	6.4	2	9.3	1.4	6.3	1.6	2.1	6.6	2.1	1.8	5.7	0.1	0.3	0.3	0.3	***	99.8	99.7	99.9	99.9	99.9	99.8	99.7	99.6	99.7	99.7	99.6	99.6	99.7	99.2	98.6	99.3	99.3	99.2	99.3	99.3	99.3	78.7	JPN-Tokyo18-50-2018G9P8-E1
CHN-L2448-2019-G9P8	0.2	5.3	4.3	1.7	2.1	2.1	6.6	2	9.4	1.4	6.5	1.6	2.1	6.8	2	1.8	5.9	0.2	0.3	0.3	0.3	0.2	***	99.7	99.8	99.8	99.8	99.8	99.7	99.6	99.7	99.7	99.6	99.6	99.6	99.2	98.5	99.2	99.3	99.2	99.2	99.2	99.2	78.7	CHN-L2448-2019-G9P8
CHN-E5867-2018-G3P8	0.3	5.2	4.2	1.7	2.1	2.1	6.5	2.1	9.3	1.4	6.4	1.6	2.1	6.6	2	1.8	5.7	0.2	0.3	0.3	0.3	0.3	0.3	***	99.8	99.8	99.8	99.7	99.7	99.6	99.6	99.6	99.5	99.6	99.6	99.2	98.5	99.2	99.3	99.2	99.2	99.2	99.2	78.8	CHN-E5867-2018-G3P8
JPN-Tokyo18-43-2018-G9P8-E2	0.1	5.2	4.2	1.6	2	2	6.5	1.9	9.3	1.3	6.4	1.5	2	6.7	2	1.7	5.8	0	0.2	0.2	0.2	0.1	0.2	0.2	***	99.9	99.9	99.9	99.8	99.7	99.8	99.8	99.7	99.7	99.7	99.3	98.6	99.3	99.4	99.2	99.3	99.3	99.3	78.7	JPN-Tokyo18-43-2018-G9P8-E2
JPN-Tokyo18-39-2018-G9P8-E2	0.1	5.2	4.2	1.6	2	2	6.5	1.9	9.3	1.3	6.4	1.5	2	6.7	2	1.7	5.8	0.1	0.2	0.2	0.2	0.1	0.2	0.2	0.1	***	99.9	99.9	99.8	99.7	99.8	99.8	99.7	99.7	99.7	99.3	98.6	99.3	99.4	99.2	99.3	99.3	99.3	78.7	JPN-Tokyo18-39-2018-G9P8-E2
JPN-Tokyo18-38-2018-G9P8-E2	0.1	5.2	4.2	1.6	2	2	6.5	1.9	9.2	1.3	6.4	1.4	2	6.6	2	1.7	5.7	0.1	0.2	0.2	0.2	0.1	0.2	0.2	0.1	0.1	***	99.9	99.8	99.7	99.8	99.8	99.7	99.7	99.7	99.3	98.6	99.3	99.4	99.2	99.3	99.3	99.3	78.7	JPN-Tokyo18-38-2018-G9P8-E2
JPN-Tokyo18-30-2018-G9P8-E2	0.2	5.3	4.2	1.6	2	2	6.6	2	9.3	1.3	6.4	1.5	2	6.7	2	1.7	5.8	0.1	0.2	0.2	0.3	0.2	0.2	0.3	0.1	0.1	0.1	***	99.8	99.7	99.7	99.7	99.7	99.7	99.7	99.3	98.6	99.3	99.3	99.2	99.3	99.3	99.3	78.7	JPN-Tokyo18-30-2018-G9P8-E2
VNM-RVN16.1467-2016-G9P8	0.3	5.1	4.1	1.4	1.9	1.9	6.5	1.8	9.2	1.1	6.4	1.3	1.9	6.6	1.8	1.5	5.8	0.2	0.3	0.3	0	0.3	0.3	0.3	0.2	0.2	0.2	0.2	***	99.9	99.7	99.7	99.6	99.9	99.9	99.5	98.8	99.5	99.6	99.4	99.5	99.5	99.5	78.7	VNM-RVN16.1467-2016-G9P8
RVN16.0876-2016-G9P8	0.4	5.3	4.2	1.6	2	2	6.6	1.9	9.4	1.2	6.5	1.4	2	6.7	1.9	1.6	5.9	0.3	0.4	0.4	0.2	0.4	0.4	0.4	0.3	0.3	0.3	0.3	0.1	***	99.5	99.5	99.4	99.7	99.8	99.4	98.7	99.4	99.4	99.3	99.4	99.4	99.4	78.7	RVN16.0876-2016-G9P8
CHN-HB-1-2019	0.3	5.3	4.2	1.7	2.1	2.1	6.6	2	9.4	1.3	6.5	1.6	2.1	6.7	2.1	1.8	5.8	0.2	0.3	0.3	0.4	0.3	0.3	0.4	0.2	0.2	0.2	0.3	0.3	0.5	***	99.9	99.8	99.5	99.6	99.2	98.5	99.2	99.2	99.1	99.2	99.2	99.2	78.7	CHN-HB-1-2019
CHN-HB-45-2019	0.3	5.3	4.2	1.7	2.1	2.1	6.6	2	9.4	1.4	6.5	1.6	2.1	6.7	2.1	1.7	5.8	0.2	0.3	0.3	0.4	0.3	0.3	0.4	0.2	0.2	0.2	0.3	0.3	0.5	0.1	***	99.8	99.5	99.6	99.2	98.5	99.2	99.2	99.1	99.2	99.2	99.2	78.7	CHN-HB-45-2019
CHN-HB-43-2019	0.4	5.4	4.3	1.8	2.2	2.2	6.7	2.1	9.4	1.5	6.6	1.7	2.2	6.9	2.2	1.9	5.9	0.3	0.4	0.4	0.5	0.4	0.4	0.5	0.3	0.3	0.3	0.3	0.4	0.6	0.2	0.2	***	99.4	99.5	99.1	98.4	99.1	99.1	99	99.1	99.1	99.1	78.7	CHN-HB-43-2019
JPN-Ho16-02-2016-G9P8	0.4	5.3	4.2	1.6	2	2	6.6	1.9	9.3	1.2	6.5	1.4	2	6.7	1.9	1.7	5.8	0.3	0.4	0.4	0.2	0.4	0.4	0.4	0.3	0.3	0.3	0.3	0.1	0.3	0.5	0.5	0.6	***	99.8	99.4	98.7	99.4	99.4	99.3	99.4	99.4	99.4	78.7	JPN-Ho16-02-2016-G9P8
VNM-RVN17.0197-2017-G9P8	0.3	5.3	4.2	1.5	2	2	6.6	1.9	9.3	1.2	6.5	1.4	2	6.7	1.8	1.6	5.9	0.3	0.4	0.4	0.1	0.3	0.4	0.4	0.3	0.3	0.3	0.3	0.1	0.2	0.4	0.4	0.5	0.2	***	99.4	98.7	99.4	99.5	99.3	99.4	99.4	99.4	78.7	VNM-RVN17.0197-2017-G9P8
USA-CNMC30-2011-G1P8	0.8	5	3.9	1.2	1.7	1.7	6.3	1.7	9.1	0.9	6.3	1.2	1.7	6.5	1.6	1.3	5.7	0.7	0.8	0.8	0.5	0.8	0.8	0.8	0.7	0.7	0.7	0.7	0.5	0.6	0.9	0.9	0.9	0.6	0.6	***	98.3	100	99.7	99.6	99.7	99.8	99.7	78.7	USA-CNMC30-2011-G1P8
VNM-RVN18.0808-2018-G9P8	0.4	5.1	4.1	1.6	2	2	6.5	2	9.3	1.2	6.4	1.4	2	6.6	2	1.7	5.8	0.3	0.4	0.4	0.2	0.4	0.4	0.4	0.3	0.3	0.3	0.3	0.1	0.3	0.5	0.5	0.6	0.3	0.2	0.6	***	98.3	98.4	98.2	98.3	98.3	98.3	77.8	VNM-RVN18.0808-2018-G9P8
USA-CNMC125-2011-G1P8	0.7	5	3.8	1.2	1.7	1.7	6.3	1.7	9	0.9	6.2	1.2	1.7	6.4	1.6	1.3	5.7	0.7	0.8	0.8	0.5	0.7	0.8	0.8	0.7	0.7	0.7	0.7	0.5	0.6	0.8	0.8	0.9	0.6	0.6	0	0.6	***	99.8	99.7	99.7	99.9	99.7	78.7	USA-CNMC125-2011-G1P8
CAN-RT005-07-2007-G1P8	0.7	4.9	3.8	1.1	1.6	1.6	6.2	1.6	9	0.8	6.2	1.1	1.6	6.4	1.5	1.2	5.7	0.6	0.8	0.8	0.5	0.7	0.7	0.7	0.6	0.6	0.6	0.7	0.4	0.6	0.8	0.8	0.9	0.6	0.5	0.3	0.6	0.2	***	99.7	100	99.8	100	78.7	CAN-RT005-07-2007-G1P8
CAU09-376	0.8	5.1	3.9	1.2	1.7	1.7	6.4	1.7	9.1	0.9	6.3	1.2	1.7	6.5	1.6	1.3	5.7	0.8	0.9	0.9	0.6	0.8	0.9	0.9	0.8	0.8	0.8	0.8	0.6	0.7	0.9	0.9	1	0.7	0.7	0.4	0.7	0.3	0.3	***	99.7	99.7	99.7	78.6	CAU09-376
Victoria-CK00029-2006-G1P8	0.7	5	3.8	1.1	1.6	1.6	6.3	1.6	9	0.9	6.2	1.1	1.6	6.4	1.5	1.2	5.7	0.7	0.8	0.8	0.5	0.7	0.8	0.8	0.7	0.7	0.7	0.7	0.5	0.6	0.8	0.8	0.9	0.6	0.6	0.3	0.6	0.3	0	0.3	***	99.7	99.9	78.7	Victoria-CK00029-2006-G1P8
AUS-CK00095-2010-G1P8	0.7	5	3.8	1.2	1.7	1.7	6.3	1.7	9	0.9	6.2	1.2	1.7	6.4	1.6	1.3	5.7	0.7	0.8	0.8	0.5	0.7	0.8	0.8	0.7	0.7	0.7	0.7	0.5	0.6	0.8	0.8	0.9	0.6	0.6	0.2	0.6	0.1	0.2	0.3	0.3	***	99.7	78.7	AUS-CK00095-2010-G1P8
CAN-RT102-07-2008-G1P8	0.7	4.9	3.8	1.1	1.6	1.6	6.2	1.6	9	0.9	6.1	1.1	1.6	6.4	1.5	1.2	5.6	0.7	0.8	0.8	0.5	0.7	0.8	0.8	0.7	0.7	0.7	0.7	0.5	0.6	0.8	0.8	0.9	0.6	0.6	0.3	0.6	0.3	0	0.3	0.1	0.3	***	78.7	CAN-RT102-07-2008-G1P8
DS-1	25.4	25.2	24.7	25	25.3	25.3	25.1	25.7	27.6	25.3	25	25.3	25.2	25	25	25.6	25.1	25.3	25.5	25.5	25.4	25.3	25.3	25.1	25.3	25.3	25.4	25.3	25.3	25.4	25.4	25.4	25.3	25.3	25.4	25.4	25.4	25.4	25.3	25.4	25.3	25.3	25.3	***	DS-1
	CHN-N4006-2020	Wa	USA-116E-AG-2010-G9P11	IND-61060-2006-G1P8	USA-2009727032-2009-G9P8	USA-2009727093-2009-G9P8	ITA-ASTI23-2007-G9P8	ITA-AV21-2010-G9P8	ITA-AV28-2010-G9P8	BEL-B3458-2003-G9P8	BEL-BE00003-2004-G9P8	Victoria-CK00037-2006-G1P8	Bethesda-DC6-2009-G9P8	DEU-GER126-08-2008-G3P8	ITA-JES11-2010-G9P8	BGD-MMC38-2005-G9P8	USA-WI61-1983-G9P1A8	JPN-Tokyo18-40-2018-G9P8-E2	CHN-Z2768-2019-G9P8	CHN-E6398-2019-G9P8	VNM-RVN16.1164-2016-G9P8	JPN-Tokyo18-50-2018G9P8-E1	CHN-L2448-2019-G9P8	CHN-E5867-2018-G3P8	JPN-Tokyo18-43-2018-G9P8-E2	JPN-Tokyo18-39-2018-G9P8-E2	JPN-Tokyo18-38-2018-G9P8-E2	JPN-Tokyo18-30-2018-G9P8-E2	VNM-RVN16.1467-2016-G9P8	RVN16.0876-2016-G9P8	CHN-HB-1-2019	CHN-HB-45-2019	CHN-HB-43-2019	JPN-Ho16-02-2016-G9P8	VNM-RVN17.0197-2017-G9P8	USA-CNMC30-2011-G1P8	VNM-RVN18.0808-2018-G9P8	USA-CNMC125-2011-G1P8	CAN-RT005-07-2007-G1P8	CAU09-376	Victoria-CK00029-2006-G1P8	AUS-CK00095-2010-G1P8	CAN-RT102-07-2008-G1P8	DS-1
VP2
	CHN-N4006-2020	USA-116E-AG-2010-G9P11	USA-2007719685-2007-G1P8	USA-2009727032-2009-G9P8	USA-2009727093-2009-G9P8	ITA-ASTI23-2007-G9P8	ITA-AV28-2010-G9P8	BEL-B3458-2003-G9P8	BEL-BE00003-2004-G9P8	BEL-BE00017-2006-G1P8	Bel-BE00052-1999-G1P8	Victoria-CK00035-2005-G1P8	BGD-Dhaka16-2003-G1P8	ITA-JES11-2010-G9P8	BGD-MMC38-2005-G9P8	USA-Wa-1974-G1P1A8	USA-WI61-1983-G9P1A8	CHN-Z2768-2019-G9P8	CHN-E6398-2019-G9P8	JPN-Tokyo16-3571-2017-G9P8-E1	RVA-Human-CHN-HB-43-2019	JPN-Ho16-02-2016-G9P8_	RVA-Human-CHN-HB-45-2019	RVA-Human-wt-CHN-L2448-2019-G9P8	JPN-HK16-12-2016-G9P8	JPN-Tokyo16-4754-2017-G9P8-E1	JPN-Tokyo18-39-2018-G9P8-E2	JPN-Tokyo18-27-2018-G9P8-E2	JPN-Tokyo18-38-2018-G9P8-E2	JPN-Tokyo18-30-2018-G9P8-E2	JPN-Tokyo18-40-2018-G9P8-E2	JPN-SP033-2013-G9P8	JPN-Tokyo18-43-2018-G9P8-E2	ITA-PA01-2004-G3P8	USA2008747500-2008-G3P8	Vanderbilt-VU08-09-20-2008-G3P8	Vanderbilt-VU08-09-30-2008-G3P8	CAN-RT037-07-2007-G3P8	BEL-BE00021-2007-G1P8	PRY-1755SR-2009-G1P8	AUS-CK00086-2009-G1P8	PRY-1747SR-2009-G3G1P8	ZAF-UFS-NGS-MRC-DPRU3433-2006-G1P8	DS-1
CHN-N4006-2020	***	91.5	95.9	97.3	97.3	95.4	95.4	97.3	92.7	97.6	95.8	95.6	97.3	96.4	95.9	93.2	95.4	99.9	99.9	99.7	99.5	99.5	99.4	99.6	99.5	99.4	99.6	99.8	99.7	99.7	99.5	99.1	99.7	99	99	99	99	98.9	98.9	98.9	98.9	98.9	98.8	80.5	CHN-N4006-2020
USA-116E-AG-2010-G9P11	8.9	***	92.3	91.7	91.7	92.1	92.1	91.6	93.8	91.7	92.4	92.2	91.9	90.7	91.7	94.6	92.1	91.5	91.5	91.5	91.5	91.5	91.3	91.5	91.5	91.5	91.5	91.5	91.5	91.5	91.5	91.9	91.5	91.8	91.8	91.9	91.8	91.8	91.9	91.8	91.6	91.9	91.5	80.6	USA-116E-AG-2010-G9P11
USA-2007719685-2007-G1P8	4.1	8.1	***	95.6	95.6	98.6	99	95.6	93.2	95.8	98.9	99.3	95.9	94.7	95.4	93.8	96.1	96	96	96.1	96	96	95.9	96	96	96.1	96.1	96	96.1	96	95.9	96.6	95.9	96.5	96.4	96.4	96.4	96.6	96.6	96.5	96.4	96.4	96.2	80.8	USA-2007719685-2007-G1P8
USA-2009727032-2009-G9P8	2.5	8.8	4.6	***	100	95.3	95.1	96.8	92.7	99.5	95.4	95.3	97.9	98.3	95.6	93.2	95.2	97.5	97.5	97.5	97.5	97.5	97.3	97.4	97.5	97.5	97.4	97.4	97.4	97.4	97.3	97.9	97.3	97.9	97.8	97.7	97.9	97.9	98	97.9	97.9	97.8	97.7	80.7	USA-2009727032-2009-G9P8
USA-2009727093-2009-G9P8	2.5	8.8	4.6	0	***	95.3	95.1	96.8	92.7	99.5	95.4	95.3	97.9	98.3	95.6	93.2	95.2	97.5	97.5	97.5	97.5	97.5	97.3	97.4	97.5	97.5	97.4	97.4	97.4	97.4	97.3	97.9	97.3	97.9	97.8	97.7	97.9	97.9	98	97.9	97.9	97.8	97.7	80.7	USA-2009727093-2009-G9P8
ITA-ASTI23-2007-G9P8	4.6	8.3	1.5	4.9	4.9	***	98.2	95.2	93.2	95.6	99.1	98.4	95.5	94.5	95.2	93.9	95.7	95.6	95.6	95.7	95.6	95.6	95.5	95.6	95.6	95.7	95.6	95.7	95.6	95.6	95.6	96.1	95.6	96	96	96	96	96.1	96.1	96	95.9	96	95.8	80.5	ITA-ASTI23-2007-G9P8
ITA-AV28-2010-G9P8	4.6	8.3	1	5.1	5.1	1.9	***	95.2	93	95.4	98.5	99.6	95.5	94.3	94.9	93.6	95.8	95.5	95.5	95.6	95.5	95.5	95.4	95.5	95.5	95.6	95.5	95.6	95.5	95.5	95.4	96.1	95.4	95.9	96	96	96	96.1	96	95.9	95.8	95.9	95.7	80.5	ITA-AV28-2010-G9P8
BEL-B3458-2003-G9P8	2.6	8.9	4.6	3.3	3.3	5	5	***	92.7	97.2	95.5	95.4	97.1	96	95.3	93.3	94.9	97.3	97.3	97.4	97.2	97.3	97.1	97.3	97.3	97.4	97.3	97.3	97.2	97.2	97.2	97.7	97.2	97.8	97.7	97.6	97.7	97.7	97.8	97.7	97.6	97.7	97.5	80.6	BEL-B3458-2003-G9P8
BEL-BE00003-2004-G9P8	7.6	6.4	7.2	7.8	7.8	7.2	7.5	7.9	***	92.9	93.3	93.3	92.7	91.9	93.4	96.6	93	92.8	92.8	92.9	92.9	93	92.7	92.9	93	92.9	92.8	92.9	92.9	92.8	92.8	93.4	92.8	93.3	93.3	93.4	93.3	93.3	93.3	93.3	93.1	93.3	93.1	81.3	BEL-BE00003-2004-G9P8
BEL-BE00017-2006-G1P8	2.2	8.8	4.3	0.5	0.5	4.6	4.8	2.9	7.6	***	95.7	95.6	98.2	98.8	95.8	93.4	95.4	97.8	97.7	97.7	97.7	97.8	97.5	97.7	97.8	97.7	97.7	97.7	97.7	97.7	97.6	98.2	97.6	98.2	98.1	98	98.2	98.2	98.2	98.1	98.2	98.1	98	80.7	BEL-BE00017-2006-G1P8
Bel-BE00052-1999-G1P8	4.2	8	1.1	4.8	4.8	0.9	1.5	4.7	7.2	4.5	***	98.8	95.7	94.6	95.4	93.9	95.9	95.9	95.9	95.9	95.9	95.9	95.8	95.9	95.9	95.9	95.9	95.9	95.9	95.9	95.8	96.5	95.8	96.3	96.3	96.3	96.3	96.4	96.4	96.3	96.2	96.3	96.1	80.6	Bel-BE00052-1999-G1P8
Victoria-CK00035-2005-G1P8	4.3	8.2	0.7	4.9	4.9	1.6	0.4	4.8	7.2	4.6	1.3	***	95.7	94.5	95.2	93.8	96.1	95.8	95.8	95.8	95.8	95.8	95.6	95.8	95.8	95.8	95.8	95.9	95.8	95.8	95.7	96.3	95.7	96.2	96.2	96.2	96.2	96.4	96.3	96.2	96.1	96.2	95.9	80.6	Victoria-CK00035-2005-G1P8
BGD-Dhaka16-2003-G1P8	2.5	8.6	4.3	2.1	2.1	4.7	4.7	3	7.9	1.8	4.5	4.5	***	97	95.3	93.4	95.2	97.6	97.5	97.5	97.5	97.5	97.3	97.5	97.5	97.5	97.5	97.5	97.5	97.5	97.5	97.8	97.5	97.9	97.7	97.7	97.8	97.9	98	97.8	97.9	97.7	97.7	80.8	BGD-Dhaka16-2003-G1P8
ITA-JES11-2010-G9P8	3.5	9.9	5.5	1.7	1.7	5.8	6	4.2	8.7	1.2	5.6	5.8	3	***	94.6	92.4	94.3	96.6	96.6	96.5	96.5	96.6	96.3	96.5	96.6	96.5	96.5	96.5	96.5	96.5	96.4	97	96.4	97	96.9	96.8	97	97	97	96.9	97	96.9	96.8	79.9	ITA-JES11-2010-G9P8
BGD-MMC38-2005-G9P8	4.1	8.7	4.8	4.6	4.6	5	5.3	4.9	7.1	4.4	4.8	5	4.9	5.6	***	93.6	95.2	96	95.9	96.2	96	96.2	95.8	95.9	96.2	96.2	96	96	96	95.9	96	96.5	96	96.4	96.4	96.4	96.5	96.6	96.5	96.5	96.5	96.5	96.1	80.5	BGD-MMC38-2005-G9P8
USA-Wa-1974-G1P1A8	6.8	5.7	6.4	7	7	6.2	6.6	6.9	3.3	6.8	6.2	6.4	6.8	8	6.6	***	93.9	93.3	93.3	93.4	93.3	93.5	93.1	93.3	93.5	93.4	93.4	93.4	93.4	93.3	93.3	93.9	93.3	93.8	93.8	93.8	93.8	93.7	93.8	93.8	93.7	93.8	93.5	80.8	USA-Wa-1974-G1P1A8
USA-WI61-1983-G9P1A8	4.6	8.4	4	5	5	4.4	4.3	5.3	7.4	4.8	4.1	4	4.9	5.9	4.9	6.4	***	95.6	95.5	95.7	95.6	95.6	95.4	95.5	95.6	95.7	95.6	95.6	95.5	95.5	95.5	95.9	95.5	95.8	95.8	95.9	95.8	95.8	95.9	95.9	95.8	95.9	95.6	80.7	USA-WI61-1983-G9P1A8
CHN-Z2768-2019-G9P8	0.1	9	4.1	2.6	2.6	4.5	4.7	2.7	7.7	2.3	4.3	4.4	2.5	3.5	4.2	6.9	4.6	***	100	99.8	99.8	99.8	99.7	99.7	99.8	99.8	99.8	99.8	99.8	99.8	99.8	99.3	99.8	99.2	99.1	99.1	99.1	99.1	99.1	99.1	99.1	99.1	99	80.5	CHN-Z2768-2019-G9P8
CHN-E6398-2019-G9P8	0.1	9	4.2	2.6	2.6	4.6	4.7	2.8	7.7	2.3	4.3	4.4	2.5	3.5	4.2	7	4.6	0	***	99.8	99.8	99.7	99.6	99.7	99.7	99.8	99.8	99.8	99.8	99.8	99.7	99.3	99.7	99.1	99.1	99.1	99.1	99.1	99	99.1	99	99	98.9	80.5	CHN-E6398-2019-G9P8
JPN-Tokyo16-3571-2017-G9P8-E1	0.3	9	4.1	2.6	2.6	4.5	4.6	2.7	7.6	2.3	4.2	4.3	2.5	3.6	4	6.8	4.4	0.2	0.2	***	99.8	100	99.6	99.7	100	100	99.8	99.8	99.8	99.8	99.7	99.4	99.7	99.3	99.3	99.3	99.3	99.2	99.2	99.2	99.2	99.2	99.1	80.5	JPN-Tokyo16-3571-2017-G9P8-E1
RVA-Human-CHN-HB-43-2019	0.3	9	4.2	2.6	2.6	4.6	4.7	2.8	7.6	2.3	4.3	4.4	2.6	3.6	4.1	6.9	4.5	0.2	0.2	0.2	***	99.7	99.8	99.7	99.7	99.8	99.8	99.8	99.8	99.8	99.7	99.3	99.7	99.1	99.1	99.1	99.1	99.1	99	99.1	99	99	98.9	80.6	RVA-Human-CHN-HB-43-2019
JPN-Ho16-02-2016-G9P8_	0.3	9.1	4.1	2.6	2.6	4.5	4.7	2.7	7.5	2.3	4.3	4.4	2.6	3.5	3.9	6.8	4.5	0.2	0.3	0	0.3	***	99.6	99.6	100	100	99.8	99.8	99.7	99.7	99.7	99.4	99.7	99.3	99.2	99.2	99.2	99.2	99.1	99.2	99.1	99.1	99.1	80.5	JPN-Ho16-02-2016-G9P8_
RVA-Human-CHN-HB-45-2019	0.3	9.2	4.1	2.7	2.7	4.6	4.8	2.9	7.8	2.4	4.3	4.5	2.6	3.7	4.3	7	4.6	0.2	0.3	0.3	0.1	0.3	***	99.6	99.6	99.6	99.8	99.7	99.7	99.6	99.6	99.1	99.6	99	99	99	99	98.9	98.9	98.9	99	98.9	99	80.6	RVA-Human-CHN-HB-45-2019
RVA-Human-wt-CHN-L2448-2019-G9P8	0.4	9	4.2	2.7	2.7	4.6	4.7	2.8	7.6	2.4	4.3	4.4	2.6	3.7	4.2	6.9	4.6	0.3	0.3	0.3	0.3	0.4	0.4	***	99.6	99.7	99.7	99.7	99.7	99.7	99.6	99.3	99.6	99.1	99	99	99	99	98.9	99	98.9	98.9	98.9	80.5	RVA-Human-wt-CHN-L2448-2019-G9P8
JPN-HK16-12-2016-G9P8	0.3	9.1	4.1	2.6	2.6	4.5	4.7	2.7	7.5	2.3	4.3	4.4	2.6	3.5	3.9	6.8	4.5	0.2	0.3	0	0.3	0	0.3	0.4	***	100	99.8	99.8	99.7	99.7	99.7	99.4	99.7	99.3	99.2	99.2	99.2	99.2	99.1	99.2	99.1	99.1	99.1	80.5	JPN-HK16-12-2016-G9P8
JPN-Tokyo16-4754-2017-G9P8-E1	0.3	9	4.1	2.6	2.6	4.5	4.6	2.7	7.6	2.3	4.2	4.3	2.5	3.6	4	6.8	4.4	0.2	0.2	0	0.2	0	0.3	0.3	0	***	99.8	99.8	99.8	99.8	99.7	99.4	99.7	99.3	99.3	99.3	99.3	99.2	99.2	99.2	99.2	99.2	99.1	80.5	JPN-Tokyo16-4754-2017-G9P8-E1
JPN-Tokyo18-39-2018-G9P8-E2	0.2	9.1	4	2.6	2.6	4.5	4.7	2.8	7.7	2.4	4.3	4.4	2.6	3.6	4.2	6.9	4.6	0.2	0.2	0.2	0.2	0.2	0.2	0.3	0.2	0.2	***	99.8	100	99.8	99.8	99.3	99.8	99.2	99.1	99.1	99.1	99.1	99.1	99.1	99.1	99.1	99	80.5	JPN-Tokyo18-39-2018-G9P8-E2
JPN-Tokyo18-27-2018-G9P8-E2	0.2	9	4.1	2.6	2.6	4.5	4.6	2.8	7.6	2.4	4.3	4.3	2.6	3.6	4.2	6.9	4.6	0.2	0.2	0.2	0.2	0.2	0.2	0.3	0.2	0.2	0.2	***	99.8	99.8	99.8	99.3	99.8	99.2	99.1	99.1	99.1	99.1	99.1	99.1	99.1	99.1	99	80.6	JPN-Tokyo18-27-2018-G9P8-E2
JPN-Tokyo18-38-2018-G9P8-E2	0.3	9	4.1	2.7	2.7	4.6	4.7	2.8	7.6	2.4	4.3	4.4	2.6	3.7	4.1	6.8	4.6	0.2	0.2	0.2	0.2	0.3	0.2	0.3	0.3	0.2	0	0.2	***	99.8	99.7	99.3	99.7	99.1	99.1	99.1	99.1	99.1	99	99.1	99.1	99	98.9	80.6	JPN-Tokyo18-38-2018-G9P8-E2
JPN-Tokyo18-30-2018-G9P8-E2	0.3	9	4.2	2.7	2.7	4.6	4.7	2.8	7.7	2.4	4.3	4.4	2.6	3.7	4.2	7	4.6	0.2	0.2	0.2	0.2	0.3	0.3	0.3	0.3	0.2	0.2	0.2	0.2	***	99.8	99.3	99.8	99.1	99.1	99.1	99.1	99.1	99	99.1	99	99	98.9	80.4	JPN-Tokyo18-30-2018-G9P8-E2
JPN-Tokyo18-40-2018-G9P8-E2	0.3	9.1	4.2	2.7	2.7	4.6	4.8	2.9	7.7	2.4	4.3	4.5	2.6	3.7	4.2	6.9	4.6	0.2	0.3	0.3	0.3	0.3	0.3	0.4	0.3	0.3	0.2	0.2	0.3	0.2	***	99.2	99.9	99.1	99.1	99.1	99.1	99	99	99	99	99	98.9	80.5	JPN-Tokyo18-40-2018-G9P8-E2
JPN-SP033-2013-G9P8	0.7	8.6	3.5	2.1	2.1	4	4.1	2.3	7	1.9	3.7	3.8	2.2	3.1	3.7	6.3	4.1	0.7	0.7	0.6	0.7	0.6	0.8	0.7	0.6	0.6	0.7	0.7	0.7	0.7	0.8	***	99.2	99.6	99.5	99.5	99.5	99.6	99.5	99.6	99.5	99.5	99.3	80.7	JPN-SP033-2013-G9P8
JPN-Tokyo18-43-2018-G9P8-E2	0.3	9.1	4.2	2.7	2.7	4.6	4.8	2.9	7.7	2.4	4.3	4.5	2.6	3.7	4.2	6.9	4.6	0.2	0.3	0.3	0.3	0.3	0.3	0.4	0.3	0.3	0.2	0.2	0.3	0.2	0.1	0.8	***	99.1	99.1	99.1	99.1	99	99	99	99	99	98.9	80.4	JPN-Tokyo18-43-2018-G9P8-E2
ITA-PA01-2004-G3P8	0.8	8.7	3.7	2.1	2.1	4.1	4.2	2.3	7.1	1.8	3.8	3.9	2.2	3.1	3.7	6.4	4.3	0.8	0.9	0.7	0.9	0.7	0.9	0.9	0.7	0.7	0.8	0.8	0.9	0.9	0.9	0.4	0.9	***	99.6	99.6	99.6	99.7	99.6	99.6	99.6	99.6	99.4	80.7	ITA-PA01-2004-G3P8
USA2008747500-2008-G3P8	0.8	8.7	3.7	2.2	2.2	4.2	4.2	2.4	7.1	1.9	3.8	4	2.3	3.2	3.7	6.4	4.3	0.9	0.9	0.7	0.9	0.8	0.9	1	0.8	0.7	0.9	0.9	0.9	0.9	0.9	0.5	0.9	0.4	***	99.9	99.9	99.6	99.5	99.5	99.5	99.5	99.3	80.7	USA2008747500-2008-G3P8
Vanderbilt-VU08-09-20-2008-G3P8	0.8	8.6	3.7	2.3	2.3	4.2	4.2	2.4	7.1	2	3.8	4	2.3	3.3	3.7	6.3	4.2	0.9	0.9	0.7	0.9	0.8	0.9	1	0.8	0.7	0.9	0.9	0.9	0.9	0.9	0.5	0.9	0.4	0.1	***	99.8	99.5	99.5	99.5	99.4	99.5	99.2	80.7	Vanderbilt-VU08-09-20-2008-G3P8
Vanderbilt-VU08-09-30-2008-G3P8	0.8	8.7	3.7	2.1	2.1	4.2	4.2	2.4	7.1	1.9	3.8	4	2.2	3.1	3.7	6.4	4.3	0.9	0.9	0.7	0.9	0.8	0.9	1	0.8	0.7	0.9	0.9	0.9	0.9	0.9	0.5	0.9	0.4	0.1	0.2	***	99.6	99.5	99.5	99.5	99.5	99.3	80.7	Vanderbilt-VU08-09-30-2008-G3P8
CAN-RT037-07-2007-G3P8	0.9	8.7	3.5	2.1	2.1	4	4	2.4	7.2	1.8	3.7	3.7	2.2	3.1	3.5	6.5	4.3	0.9	0.9	0.8	0.9	0.8	1	1	0.8	0.8	0.9	0.9	0.9	0.9	1	0.4	1	0.3	0.4	0.5	0.4	***	99.6	99.6	99.6	99.6	99.4	80.7	CAN-RT037-07-2007-G3P8
BEL-BE00021-2007-G1P8	0.9	8.6	3.5	2.1	2.1	4	4.1	2.2	7.1	1.8	3.7	3.8	2.1	3	3.6	6.4	4.2	0.9	1	0.8	1	0.9	1	1.1	0.9	0.8	0.9	0.9	1	1	1	0.5	1	0.4	0.5	0.5	0.5	0.4	***	99.6	99.5	99.5	99.4	80.8	BEL-BE00021-2007-G1P8
PRY-1755SR-2009-G1P8	0.9	8.7	3.7	2.2	2.2	4.1	4.2	2.4	7.2	1.9	3.8	3.9	2.3	3.2	3.6	6.4	4.2	0.9	0.9	0.8	0.9	0.8	1	1	0.8	0.8	0.9	0.9	0.9	0.9	1	0.4	1	0.4	0.5	0.5	0.5	0.4	0.4	***	99.5	100	99.3	80.7	PRY-1755SR-2009-G1P8
AUS-CK00086-2009-G1P8	0.9	8.9	3.7	2.1	2.1	4.2	4.3	2.5	7.3	1.9	3.9	4	2.1	3.1	3.7	6.5	4.3	0.9	1	0.8	1	0.9	0.9	1.1	0.9	0.8	0.9	0.9	0.9	1	1	0.5	1	0.4	0.5	0.6	0.5	0.4	0.5	0.5	***	99.5	99.3	80.8	AUS-CK00086-2009-G1P8
PRY-1747SR-2009-G3G1P8	0.9	8.6	3.7	2.2	2.2	4.2	4.3	2.4	7.2	1.9	3.8	4	2.3	3.2	3.6	6.3	4.2	0.9	1	0.8	1	0.9	1	1.1	0.9	0.8	0.9	0.9	1	1	1	0.5	1	0.4	0.5	0.5	0.5	0.4	0.5	0	0.5	***	99.3	80.7	PRY-1747SR-2009-G3G1P8
ZAF-UFS-NGS-MRC-DPRU3433-2006-G1P8	0.9	8.9	3.8	2.2	2.2	4.2	4.4	2.4	7.3	1.9	4	4.1	2.3	3.2	3.9	6.6	4.3	0.9	0.9	0.8	0.9	0.8	1	1	0.8	0.8	0.9	0.9	0.9	0.9	1	0.6	1	0.5	0.6	0.7	0.6	0.5	0.5	0.5	0.6	0.6	***	80.5	ZAF-UFS-NGS-MRC-DPRU3433-2006-G1P8
DS-1	22.4	22.3	22.2	22.4	22.4	22.6	22.5	22.4	21.5	22.2	22.5	22.4	22.2	23.3	22.6	22	22.2	22.5	22.6	22.6	22.5	22.6	22.4	22.5	22.6	22.6	22.5	22.4	22.5	22.7	22.6	22.3	22.7	22.4	22.4	22.3	22.4	22.3	22.2	22.3	22.1	22.3	22.5	***	DS-1
	CHN-N4006-2020	USA-116E-AG-2010-G9P11	USA-2007719685-2007-G1P8	USA-2009727032-2009-G9P8	USA-2009727093-2009-G9P8	ITA-ASTI23-2007-G9P8	ITA-AV28-2010-G9P8	BEL-B3458-2003-G9P8	BEL-BE00003-2004-G9P8	BEL-BE00017-2006-G1P8	Bel-BE00052-1999-G1P8	Victoria-CK00035-2005-G1P8	BGD-Dhaka16-2003-G1P8	ITA-JES11-2010-G9P8	BGD-MMC38-2005-G9P8	USA-Wa-1974-G1P1A8	USA-WI61-1983-G9P1A8	CHN-Z2768-2019-G9P8	CHN-E6398-2019-G9P8	JPN-Tokyo16-3571-2017-G9P8-E1	RVA-Human-CHN-HB-43-2019	JPN-Ho16-02-2016-G9P8_	RVA-Human-CHN-HB-45-2019	RVA-Human-wt-CHN-L2448-2019-G9P8	JPN-HK16-12-2016-G9P8	JPN-Tokyo16-4754-2017-G9P8-E1	JPN-Tokyo18-39-2018-G9P8-E2	JPN-Tokyo18-27-2018-G9P8-E2	JPN-Tokyo18-38-2018-G9P8-E2	JPN-Tokyo18-30-2018-G9P8-E2	JPN-Tokyo18-40-2018-G9P8-E2	JPN-SP033-2013-G9P8	JPN-Tokyo18-43-2018-G9P8-E2	ITA-PA01-2004-G3P8	USA2008747500-2008-G3P8	Vanderbilt-VU08-09-20-2008-G3P8	Vanderbilt-VU08-09-30-2008-G3P8	CAN-RT037-07-2007-G3P8	BEL-BE00021-2007-G1P8	PRY-1755SR-2009-G1P8	AUS-CK00086-2009-G1P8	PRY-1747SR-2009-G3G1P8	ZAF-UFS-NGS-MRC-DPRU3433-2006-G1P8	DS-1
VP3
	CHN-N4006-2020	USA-116E-AG-2010-G9P11	USA-2009727093-2009-G9P8	USA2008747307-2008-G9P8	USA-2009727032-2009-G9P8	ITA-AV21-2010-G9P8	ITA-AV28-2010-G9P8	BEL-B3458-2003-G9P8	BEL-BE00003-2004-G9P8	BEL-BE00041-2007-G1P8	BEL-BE00045-2009-G1P8	Victoria-CK00026-2005-G1P8	BGD-Dhaka25-2002-G12P8	ITA-JES11-2010-G9P8	BGD-MMC38-2005-G9P8	USA-Wa-1974-G1P1A8	USA-WI61-1983-G9P1A8	CHN-Z2768-2019-G9P8	CHN-E6398-2019-G9P8	CHN-L2448-2019-G9P8	JPN-Tokyo18-43-2018-G9P8-E2	JPN-Tokyo18-38-2018-G9P8-E2	JPN-Tokyo18-30-2018-G9P8-E2	JPNTokyo18-272018-G9P8-E2	JPN-UR-16-142016-G9P8	JPN-UR16-02-2016-G9P8	JPN-UR16-01-2016-G9P8	JPN-To16-21-2016-G9P8	JPN-Tokyo18-39-2018-G9P8-E2	CHN-HB-45-2019	JPN-RU16-24-2016-G9P8	VNM-RVN16.1467-2016-G9P8	JPN-Tokyo16-4754-2017-G9P8-E1	VNM-RVN16.1164-2016-G9P8	VNM-RVN16.0876-2016-G9P8	CHN-E2461-2011-G3P8	JPN-MI1128-2016-G9P8	ITA-PA01-2004-G3P8	JPN-Ho16-02-2016-G9P8	DS-1
CHN-N4006-2020	***	85	96.8	94.5	94.9	96.4	96.8	97.7	89.3	89.2	94.5	95.3	97.1	96.2	93.9	91.7	91.7	99.7	99.6	99.6	99.6	99.5	99.5	99.5	99.4	99.4	99.4	99.4	99.4	99.3	99.3	99.3	99.3	99.2	99.2	99.2	98.8	98.7	98.3	77	CHN-N4006-2020
USA-116E-AG-2010-G9P11	14.9	***	85.4	87.1	87.3	85	85.4	85	87.5	87.6	87.1	87.1	85.3	85	85.4	86.5	87.1	85.2	85.2	85.2	85.2	85.2	85.2	85.3	85.4	85.4	85.4	85.4	85.2	85.2	85.3	85.3	85.3	85.2	85.4	85.6	85.6	85.2	84.3	74.6	USA-116E-AG-2010-G9P11
USA-2009727093-2009-G9P8	3.1	14.6	***	96.3	98	98.2	98.4	97.7	89.5	89.4	96.3	96.9	98.7	98.1	94	92.1	92.4	97	96.9	97	97	96.9	96.9	96.9	97.2	97.2	97.2	97.2	96.9	96.7	97.1	97	97	96.9	96.9	97.4	97	97.6	96.1	77.4	USA-2009727093-2009-G9P8
USA2008747307-2008-G9P8	3.6	14.8	1.8	***	98.3	96.5	96.7	95.7	91	91	98.6	98.7	96.7	96.4	92	90.2	93.9	94.7	94.6	94.7	94.7	94.7	94.7	94.6	94.9	94.9	94.9	94.9	94.5	94.5	94.8	94.7	94.7	94.7	94.7	95.1	94.8	95.5	93.8	75.9	USA2008747307-2008-G9P8
USA-2009727032-2009-G9P8	3.1	14.6	0	1.8	***	96.3	96.5	95.9	91.1	91	98.3	98.4	96.8	96.2	92.2	90.3	94.4	95.1	95.1	95.1	95.1	95.1	95.1	95	95.3	95.3	95.3	95.3	95	94.9	95.2	95.1	95.1	95.1	95.1	95.5	95.1	95.7	94.2	75.9	USA-2009727032-2009-G9P8
ITA-AV21-2010-G9P8	3.5	15	1.8	1.5	1.8	***	98.6	97.6	89.5	89.4	97.5	97.1	98.6	98.5	93.8	91.9	92	96.6	96.5	96.6	96.6	96.6	96.6	96.5	96.8	96.8	96.8	96.8	96.5	96.4	96.7	96.7	96.7	96.6	96.6	97	96.7	97.3	95.7	77.5	ITA-AV21-2010-G9P8
ITA-AV28-2010-G9P8	3.1	14.5	1.7	1.4	1.6	1.5	***	97.8	89.4	89.3	96.7	97.9	98.8	98.3	93.8	91.9	92.1	97	96.9	97	97	97	97	96.9	97.2	97.2	97.2	97.2	96.9	96.8	97.1	97.1	97.1	97	97	97.4	97.1	97.8	96.1	77.5	ITA-AV28-2010-G9P8
BEL-B3458-2003-G9P8	2.2	15	2.3	2.4	2.2	2.4	2.3	***	89.9	89.8	95.8	96.3	98.3	97.4	94.5	92.4	92.6	98	97.9	98	98	98	98	97.9	98.2	98.2	98.2	98.2	97.9	97.8	98	98	98	97.9	97.9	98.4	98	98.8	96.9	77.7	BEL-B3458-2003-G9P8
BEL-BE00003-2004-G9P8	9.8	14.1	9.7	9.9	9.7	9.6	9.8	9.1	***	98.4	91.4	91.3	89.8	89.6	89.9	95.5	91.9	89.5	89.5	89.6	89.5	89.5	89.5	89.4	89.7	89.7	89.7	89.7	89.5	89.5	89.6	89.5	89.8	89.5	89.5	89.6	89.5	89.7	88.6	74.8	BEL-BE00003-2004-G9P8
BEL-BE00041-2007-G1P8	9.8	14	9.8	9.8	9.7	9.8	9.9	9.3	1.7	***	91.1	91.3	89.7	89.6	89.7	95.1	91.8	89.4	89.5	89.5	89.5	89.4	89.6	89.4	89.7	89.7	89.7	89.7	89.5	89.4	89.6	89.5	89.8	89.4	89.5	89.5	89.5	89.6	88.5	75.1	BEL-BE00041-2007-G1P8
BEL-BE00045-2009-G1P8	3.6	14.8	1.8	1.5	1.8	0.5	1.4	2.3	9.3	9.7	***	98.7	96.7	96.5	92.1	90.3	94	94.7	94.6	94.7	94.7	94.7	94.7	94.6	94.9	94.9	94.9	94.9	94.6	94.5	94.8	94.7	94.7	94.7	94.7	95.1	94.8	95.5	93.8	76	BEL-BE00045-2009-G1P8
Victoria-CK00026-2005-G1P8	2.9	14.6	1.4	1.2	1.4	1.2	0.4	2	9.7	9.7	1.2	***	97.3	96.8	92.5	90.5	94	95.4	95.3	95.5	95.5	95.4	95.4	95.4	95.7	95.7	95.7	95.7	95.3	95.2	95.6	95.5	95.5	95.4	95.5	95.9	95.6	96.3	94.5	76.2	Victoria-CK00026-2005-G1P8
BGD-Dhaka25-2002-G12P8	2.8	14.6	1.3	1.4	1.3	1.4	1.2	1.8	9.3	9.4	1.4	1	***	98.4	94.5	92.6	92.6	97.3	97.2	97.3	97.3	97.3	97.3	97.3	97.5	97.5	97.5	97.5	97.2	97.1	97.4	97.4	97.4	97.3	97.3	97.7	97.4	98.1	96.4	77.3	BGD-Dhaka25-2002-G12P8
ITA-JES11-2010-G9P8	3.8	15	1.9	1.7	1.9	1.5	1.7	2.7	9.6	9.6	1.5	1.5	1.6	***	93.7	92.1	91.8	96.3	96.3	96.4	96.4	96.3	96.3	96.3	96.6	96.6	96.6	96.6	96.2	96.1	96.5	96.4	96.4	96.3	96.3	96.8	96.6	97.2	95.5	77.5	ITA-JES11-2010-G9P8
BGD-MMC38-2005-G9P8	6.3	14.6	6.3	6.5	6.3	6.6	6.5	5.8	9.2	9.4	6.4	6.1	5.8	6.7	***	92.3	92.7	94.1	94.2	94.2	94.2	94.2	94.2	94.1	94.3	94.3	94.3	94.3	94.2	94.2	94.3	94.1	94.1	94	94	94.3	94.1	94.3	93.1	77.4	BGD-MMC38-2005-G9P8
USA-Wa-1974-G1P1A8	8.8	13.1	8.5	8.6	8.4	8.7	8.8	8.1	2.8	3.3	8.5	8.5	8	8.5	8.3	***	91.2	91.9	92	92	92	91.9	92	91.9	92.2	92.2	92.2	92.2	91.8	91.8	92.1	92	92.2	91.9	91.9	92.1	92.1	92.3	91	76.8	USA-Wa-1974-G1P1A8
USA-WI61-1983-G9P1A8	6.7	14.9	6.1	6.6	6.1	6.5	6.4	5.8	8.7	8.9	6.5	6.2	5.8	6.7	5.7	7.4	***	91.9	92	92	92	91.9	91.9	92	92.2	92.2	92.2	92.2	91.8	91.9	92.1	92	92.1	91.9	92	92.3	92.2	92.6	91	75.2	USA-WI61-1983-G9P1A8
CHN-Z2768-2019-G9P8	0.2	14.8	3.1	3.6	3	3.5	3.1	2	9.7	9.8	3.6	2.9	2.8	3.8	6.2	8.7	6.6	***	99.9	99.9	99.9	99.8	99.8	99.8	99.8	99.8	99.8	99.8	99.7	99.6	99.6	99.6	99.6	99.5	99.5	99.5	99.1	99	98.6	77.2	CHN-Z2768-2019-G9P8
CHN-E6398-2019-G9P8	0.2	14.7	3.1	3.7	3.1	3.6	3.2	2.1	9.6	9.7	3.6	3	2.8	3.9	6.1	8.6	6.5	0.1	***	99.8	99.8	99.8	99.8	99.7	99.7	99.7	99.7	99.7	99.6	99.6	99.6	99.5	99.5	99.4	99.4	99.4	99	98.9	98.5	77.2	CHN-E6398-2019-G9P8
CHN-L2448-2019-G9P8	0.3	14.8	3.1	3.5	3.1	3.5	3.1	2	9.6	9.6	3.5	2.9	2.7	3.7	6.2	8.7	6.6	0.1	0.2	***	99.9	99.9	99.9	99.8	99.8	99.8	99.8	99.8	99.8	99.7	99.7	99.6	99.6	99.6	99.6	99.5	99.2	99	98.6	77.2	CHN-L2448-2019-G9P8
JPN-Tokyo18-43-2018-G9P8-E2	0.3	14.8	3.1	3.5	3.1	3.5	3.1	2	9.7	9.7	3.5	2.9	2.7	3.7	6.2	8.7	6.6	0.1	0.2	0.1	***	99.9	99.9	99.8	99.8	99.8	99.8	99.8	99.8	99.7	99.7	99.6	99.6	99.6	99.6	99.5	99.2	99	98.6	77.1	JPN-Tokyo18-43-2018-G9P8-E2
JPN-Tokyo18-38-2018-G9P8-E2	0.3	14.7	3.1	3.6	3.1	3.5	3.1	2	9.7	9.8	3.6	2.9	2.8	3.8	6.1	8.7	6.6	0.2	0.2	0.1	0.1	***	99.8	99.8	99.8	99.8	99.8	99.8	99.8	99.7	99.6	99.6	99.6	99.5	99.5	99.5	99.1	99	98.6	77.2	JPN-Tokyo18-38-2018-G9P8-E2
JPN-Tokyo18-30-2018-G9P8-E2	0.3	14.7	3.1	3.6	3.1	3.5	3.1	2	9.6	9.6	3.6	2.9	2.8	3.8	6.1	8.6	6.6	0.2	0.2	0.1	0.1	0.2	***	99.8	99.8	99.8	99.8	99.8	99.7	99.6	99.6	99.6	99.6	99.5	99.5	99.5	99.1	99	98.6	77.2	JPN-Tokyo18-30-2018-G9P8-E2
JPNTokyo18-272018-G9P8-E2	0.4	14.7	3.2	3.6	3.2	3.6	3.1	2.1	9.8	9.8	3.6	3	2.8	3.8	6.3	8.8	6.6	0.2	0.3	0.2	0.2	0.2	0.2	***	99.7	99.7	99.7	99.7	99.7	99.6	99.6	99.6	99.6	99.5	99.5	99.4	99.1	99	98.5	77.3	JPNTokyo18-272018-G9P8-E2
JPN-UR-16-142016-G9P8	0.4	14.5	2.9	3.3	2.9	3.3	2.8	1.9	9.4	9.5	3.3	2.7	2.5	3.5	6	8.4	6.3	0.2	0.3	0.2	0.2	0.2	0.2	0.3	***	100	100	100	99.6	99.6	99.9	99.8	99.8	99.8	99.8	99.7	99.4	99.2	98.8	77.2	JPN-UR-16-142016-G9P8
JPN-UR16-02-2016-G9P8	0.4	14.5	2.9	3.3	2.9	3.3	2.8	1.9	9.4	9.5	3.3	2.7	2.5	3.5	6	8.4	6.3	0.2	0.3	0.2	0.2	0.2	0.2	0.3	0	***	100	100	99.6	99.6	99.9	99.8	99.8	99.8	99.8	99.7	99.4	99.2	98.8	77.2	JPN-UR16-02-2016-G9P8
JPN-UR16-01-2016-G9P8	0.4	14.5	2.9	3.3	2.9	3.3	2.8	1.9	9.4	9.5	3.3	2.7	2.5	3.5	6	8.4	6.3	0.2	0.3	0.2	0.2	0.2	0.2	0.3	0	0	***	100	99.6	99.6	99.9	99.8	99.8	99.8	99.8	99.7	99.4	99.2	98.8	77.2	JPN-UR16-01-2016-G9P8
JPN-To16-21-2016-G9P8	0.4	14.5	2.9	3.3	2.9	3.3	2.8	1.9	9.4	9.5	3.3	2.7	2.5	3.5	6	8.4	6.3	0.2	0.3	0.2	0.2	0.2	0.2	0.3	0	0	0	***	99.6	99.6	99.9	99.8	99.8	99.8	99.8	99.7	99.4	99.2	98.8	77.2	JPN-To16-21-2016-G9P8
JPN-Tokyo18-39-2018-G9P8-E2	0.4	14.8	3.2	3.7	3.2	3.6	3.2	2.2	9.7	9.7	3.6	3.1	2.9	3.9	6.2	8.9	6.8	0.3	0.4	0.2	0.2	0.2	0.3	0.3	0.4	0.4	0.4	0.4	***	99.6	99.5	99.5	99.5	99.4	99.4	99.4	99	98.9	98.4	77.3	JPN-Tokyo18-39-2018-G9P8-E2
CHN-HB-45-2019	0.5	14.7	3.4	3.8	3.3	3.7	3.3	2.3	9.7	9.8	3.8	3.2	3	4	6.2	8.8	6.7	0.4	0.4	0.3	0.3	0.3	0.4	0.4	0.4	0.4	0.4	0.4	0.4	***	99.4	99.4	99.4	99.3	99.3	99.3	98.9	98.8	98.4	77	CHN-HB-45-2019
JPN-RU16-24-2016-G9P8	0.5	14.6	3	3.4	3	3.4	3	2	9.5	9.6	3.4	2.8	2.6	3.7	6.1	8.5	6.4	0.4	0.4	0.3	0.3	0.4	0.4	0.4	0.1	0.1	0.1	0.1	0.5	0.6	***	99.7	99.7	99.6	99.6	99.6	99.2	99.1	98.7	77.2	JPN-RU16-24-2016-G9P8
VNM-RVN16.1467-2016-G9P8	0.6	14.6	3.1	3.5	3	3.4	3	2	9.6	9.7	3.5	2.9	2.7	3.7	6.2	8.6	6.5	0.4	0.5	0.4	0.4	0.4	0.4	0.4	0.2	0.2	0.2	0.2	0.5	0.6	0.3	***	99.7	99.9	99.8	99.6	99.2	99.1	98.6	77.2	VNM-RVN16.1467-2016-G9P8
JPN-Tokyo16-4754-2017-G9P8-E1	0.6	14.6	3.1	3.5	3	3.4	3	2	9.3	9.3	3.5	2.9	2.7	3.7	6.2	8.3	6.4	0.4	0.5	0.4	0.4	0.4	0.4	0.4	0.2	0.2	0.2	0.2	0.5	0.6	0.3	0.3	***	99.6	99.6	99.6	99.2	99.1	98.6	77.2	JPN-Tokyo16-4754-2017-G9P8-E1
VNM-RVN16.1164-2016-G9P8	0.6	14.7	3.1	3.6	3.1	3.5	3.1	2.1	9.7	9.8	3.6	2.9	2.8	3.8	6.3	8.7	6.6	0.5	0.6	0.4	0.4	0.5	0.5	0.5	0.2	0.2	0.2	0.2	0.6	0.7	0.4	0.1	0.4	***	99.7	99.5	99.1	99	98.6	77.1	VNM-RVN16.1164-2016-G9P8
VNM-RVN16.0876-2016-G9P8	0.6	14.5	3.1	3.5	3.1	3.5	3.1	2.1	9.7	9.7	3.5	2.9	2.8	3.8	6.3	8.7	6.6	0.5	0.6	0.4	0.4	0.5	0.5	0.5	0.2	0.2	0.2	0.2	0.6	0.7	0.4	0.2	0.4	0.3	***	99.5	99.1	99	98.6	77.2	VNM-RVN16.0876-2016-G9P8
CHN-E2461-2011-G3P8	0.7	14.2	2.7	3.1	2.6	3.1	2.6	1.7	9.6	9.6	3.1	2.5	2.4	3.3	6	8.5	6.2	0.5	0.6	0.5	0.5	0.5	0.5	0.6	0.3	0.3	0.3	0.3	0.6	0.7	0.4	0.4	0.4	0.5	0.5	***	99.6	99.4	98.5	77.2	CHN-E2461-2011-G3P8
JPN-MI1128-2016-G9P8	1.1	14.3	3.1	3.4	3	3.4	2.9	2	9.6	9.7	3.4	2.8	2.7	3.5	6.2	8.5	6.3	0.9	1	0.9	0.9	0.9	0.9	0.9	0.6	0.6	0.6	0.6	1	1.1	0.8	0.8	0.8	0.9	0.9	0.4	***	99.1	98.2	77.2	JPN-MI1128-2016-G9P8
ITA-PA01-2004-G3P8	1.1	14.8	2.4	2.6	2.4	2.7	2.2	1.3	9.5	9.5	2.6	2	2	2.9	6.1	8.3	5.9	1	1.1	1	1	1	1	1.1	0.8	0.8	0.8	0.8	1.1	1.2	0.9	0.9	0.9	1	1	0.6	0.9	***	98	77.3	ITA-PA01-2004-G3P8
JPN-Ho16-02-2016-G9P8	0.4	14.7	2.9	3.3	2.9	3.3	2.8	2	9.6	9.6	3.3	2.7	2.5	3.6	6.1	8.6	6.4	0.3	0.4	0.3	0.3	0.3	0.3	0.4	0.1	0.1	0.1	0.1	0.4	0.5	0.2	0.2	0.2	0.3	0.3	0.4	0.7	0.9	***	76.3	JPN-Ho16-02-2016-G9P8
DS-1	27.5	29.2	27.2	27.1	27.1	27	27	26.7	29	28.7	27	26.8	27.3	27.1	27.1	28.1	28.1	27.4	27.4	27.4	27.6	27.4	27.5	27.3	27.4	27.4	27.4	27.4	27.3	27.7	27.5	27.4	27.5	27.5	27.5	27.4	27.4	27.3	27.5	***	DS-1
	CHN-N4006-2020	USA-116E-AG-2010-G9P11	USA-2009727093-2009-G9P8	USA2008747307-2008-G9P8	USA-2009727032-2009-G9P8	ITA-AV21-2010-G9P8	ITA-AV28-2010-G9P8	BEL-B3458-2003-G9P8	BEL-BE00003-2004-G9P8	BEL-BE00041-2007-G1P8	BEL-BE00045-2009-G1P8	Victoria-CK00026-2005-G1P8	BGD-Dhaka25-2002-G12P8	ITA-JES11-2010-G9P8	BGD-MMC38-2005-G9P8	USA-Wa-1974-G1P1A8	USA-WI61-1983-G9P1A8	CHN-Z2768-2019-G9P8	CHN-E6398-2019-G9P8	CHN-L2448-2019-G9P8	JPN-Tokyo18-43-2018-G9P8-E2	JPN-Tokyo18-38-2018-G9P8-E2	JPN-Tokyo18-30-2018-G9P8-E2	JPNTokyo18-272018-G9P8-E2	JPN-UR-16-142016-G9P8	JPN-UR16-02-2016-G9P8	JPN-UR16-01-2016-G9P8	JPN-To16-21-2016-G9P8	JPN-Tokyo18-39-2018-G9P8-E2	CHN-HB-45-2019	JPN-RU16-24-2016-G9P8	VNM-RVN16.1467-2016-G9P8	JPN-Tokyo16-4754-2017-G9P8-E1	VNM-RVN16.1164-2016-G9P8	VNM-RVN16.0876-2016-G9P8	CHN-E2461-2011-G3P8	JPN-MI1128-2016-G9P8	ITA-PA01-2004-G3P8	JPN-Ho16-02-2016-G9P8	DS-1
VP6
	CHN-N4006-2020	G1P8	G9P8	USA-2009727093-2009-G9P8	ITA-AV21-2010-G9P8	ITA-AV28-2010-G9P8	BEL-B3458-2003-G9P8	BEL-B4633-2003-G12P8	BEL-BE00003-2004-G1P8	BEL-BE00032-2008-G1P8	KR-CAU_163-2010-G1P8	ITA-JES11-2010-G9P8	BGD-MMC38-2005-G9P8	USA-us0408-1998-G4P8	USA-WI61-1983-G9P8	CHN-E6356-2019-G9P8	CHN-Z1557-2011-G3P8	LL09131481	JPN-Tokyo17-08-2017-G3P8	G3P8	CHN-L1450-2012-G3P8	CHN-E2432-2010-G3P8	JPN-OT017-2013-G9P8	USA-SSCRTV_00052-2014-GXPX	CHN-E5365-2017-G1P8	G9P8	RUS-Khanty-Mansiysk-KhM13-22-2013-GxP8	USA-SSCRTV_00031-2013-G3P8	CHN-L1621-2013-G3P8	JPN-YM051-2013-G9P8	KOR-CAU05-202	ESP-SS66106040-2014-G12P8	BGD-Dhaka6-2001-G11P25	JPN-To14-28-2014-G9P8	JPN-Tokyo18-30-2018-G9P8-E2	JPN-Tokyo18-38-2018-G9P8-E2	DS-1
CHN-N4006-2020	***	97	92.9	98.7	95.6	95.5	94.4	96.3	95.9	95.9	96.2	96.9	96.9	96.1	96.1	99.7	99.3	99.2	99.1	99.2	99.2	99.1	99.1	99	99	99	98.9	99	98.9	98.8	98.7	98.6	98.7	98.9	97.5	97.4	81.1	CHN-N4006-2020
G1P8	3.1	***	91.7	97.5	95.6	95.6	93.4	96.4	96	96	96.3	99.2	96.7	96.1	96	97	97.3	97.2	97.1	97.2	97.3	97.1	97.1	97	97.2	97	96.9	97	96.9	97	97.6	96.7	97.4	96.9	97.5	97.4	81.6	G1P8
G9P8	1.4	2.6	***	94.1	90.9	90.7	97.2	91.3	91	91	91.2	91.7	91.6	91.4	90.9	92.9	93.4	93.3	93	93.2	93.2	93.1	93.1	93	93.2	92.9	93	93	93	93	93.6	92.6	93.7	93	92.5	92.5	76.2	G9P8
USA-2009727093-2009-G9P8	1.4	2.6	0	***	96.5	96.3	95.1	97	96.6	96.6	96.9	97.4	97.4	96.9	96.4	98.7	99.2	99.1	98.7	99	99	98.9	98.9	98.8	99	98.7	98.7	98.8	98.7	98.8	99.4	98.4	99.4	98.7	98.3	98.2	81.2	USA-2009727093-2009-G9P8
ITA-AV21-2010-G9P8	4.5	4.6	3.6	3.6	***	99.3	92.3	99.2	96.8	96.5	99.2	95.5	95.6	96.8	96.9	95.6	96.1	96.2	96.1	96.1	96.1	95.9	96.1	96	96.1	96	95.9	96	95.7	95.8	96.6	95.6	96.6	95.9	96.7	96.6	81.2	ITA-AV21-2010-G9P8
ITA-AV28-2010-G9P8	4.7	4.6	3.8	3.8	0.7	***	92.1	99.2	96.8	96.5	99.2	95.5	95.6	96.8	97.1	95.6	96	96.1	95.9	96	96	95.7	95.9	95.8	96	95.8	95.7	95.8	95.7	95.6	96.4	95.4	96.4	95.7	96.6	96.5	80.8	ITA-AV28-2010-G9P8
BEL-B3458-2003-G9P8	1.8	2.9	1	1.1	4.1	4.3	***	93	92.5	92.5	92.9	93.5	93.1	92.6	92.6	94.4	94.9	94.8	94.5	94.7	94.7	94.6	94.6	94.6	94.7	94.4	94.5	94.6	94.5	94.4	95.3	94.1	95.1	94.5	94.1	94	77.6	BEL-B3458-2003-G9P8
BEL-B4633-2003-G12P8	3.8	3.7	3.1	3.1	0.8	0.8	3.3	***	97.3	97.2	99.9	96.1	96.3	97.5	97.6	96.3	96.8	96.9	96.7	96.8	96.8	96.6	96.7	96.6	96.8	96.6	96.6	96.6	96.4	96.5	97.2	96.2	97.1	96.6	97.2	97.2	81.2	BEL-B4633-2003-G12P8
BEL-BE00003-2004-G1P8	4.3	4.2	3.5	3.5	3.3	3.3	3.9	2.8	***	99.5	97.2	96.1	96.5	99.3	97.1	95.9	96.4	96.5	96.1	96.2	96.4	96.1	96.1	96.1	96.2	96.4	96	96.1	96	96.1	96.8	95.8	96.6	96	96.6	96.6	81	BEL-BE00003-2004-G1P8
BEL-BE00032-2008-G1P8	4.3	4.2	3.5	3.5	3.6	3.6	3.9	2.9	0.5	***	97.1	95.9	96.5	99.3	96.7	95.9	96.4	96.3	96.1	96.2	96.4	96.1	96.1	96.1	96.2	96.4	96	96.1	96	96.1	96.8	95.8	96.6	96	96.6	96.6	80.7	BEL-BE00032-2008-G1P8
KR-CAU_163-2010-G1P8	3.9	3.8	3.2	3.2	0.8	0.8	3.4	0.1	2.8	3	***	96.1	96.2	97.4	97.5	96.2	96.7	96.8	96.6	96.7	96.7	96.5	96.6	96.6	96.7	96.6	96.5	96.6	96.3	96.4	97.2	96.1	97.2	96.5	97.2	97.1	81.2	KR-CAU_163-2010-G1P8
ITA-JES11-2010-G9P8	3.2	0.8	2.6	2.7	4.7	4.7	2.8	4	4.1	4.3	4.1	***	96.5	96.1	95.7	96.9	97.2	97.2	97	97.1	97.2	97	97	96.9	97.1	96.9	96.8	96.9	96.8	96.9	97.5	96.6	97.3	96.8	97.2	97.2	81.5	ITA-JES11-2010-G9P8
BGD-MMC38-2005-G9P8	3.2	3.4	2.7	2.7	4.5	4.5	3.1	3.8	3.6	3.6	3.9	3.6	***	96.8	95.9	96.9	97.2	97.2	97	97.2	97.2	97	97.2	97.1	97.2	97.3	97	97.1	96.8	96.9	97.5	96.5	97.3	97	97.4	97.3	81.2	BGD-MMC38-2005-G9P8
USA-us0408-1998-G4P8	4.1	4	3	3.2	3.3	3.3	3.7	2.6	0.7	0.7	2.7	4.1	3.3	***	97.1	96.1	96.6	96.5	96.4	96.6	96.6	96.3	96.5	96.4	96.6	96.7	96.3	96.4	96.1	96.2	97	96	97	96.3	96.8	96.7	80.8	USA-us0408-1998-G4P8
USA-WI61-1983-G9P8	4.1	4.2	3.6	3.7	3.2	3	3.7	2.5	3	3.4	2.6	4.5	4.3	3	***	95.9	96.2	96.3	96.1	96.2	96.2	96.1	96.1	96.1	96.2	96.1	96.1	96.1	96	95.9	96.6	95.6	96.5	96	96.6	96.6	80.9	USA-WI61-1983-G9P8
CHN-E6356-2019-G9P8	0.3	3.1	1.4	1.4	4.6	4.6	1.8	3.8	4.3	4.3	3.9	3.2	3.2	4.1	4.3	***	99.5	99.4	99.2	99.3	99.3	99.2	99.2	99.2	99.2	99.2	99.1	99.2	99.2	99	98.7	98.6	98.7	99.1	97.5	97.4	80.9	CHN-E6356-2019-G9P8
CHN-Z1557-2011-G3P8	0.7	2.8	0.8	0.8	4	4.2	1.2	3.3	3.7	3.7	3.4	2.8	2.8	3.5	3.9	0.5	***	99.9	99.6	99.8	99.8	99.7	99.7	99.7	99.7	99.5	99.6	99.7	99.6	99.5	99.2	99.1	99.2	99.6	98	97.9	81.1	CHN-Z1557-2011-G3P8
LL09131481	0.8	2.8	0.9	0.9	3.9	4.1	1.3	3.2	3.6	3.8	3.3	2.9	2.9	3.6	3.8	0.6	0.1	***	99.5	99.7	99.7	99.7	99.7	99.6	99.6	99.4	99.5	99.6	99.5	99.4	99.2	99	99.2	99.5	97.9	97.8	81.2	LL09131481
JPN-Tokyo17-08-2017-G3P8	0.9	3	1.3	1.3	4.1	4.3	1.7	3.4	4.1	4.1	3.5	3.1	3.1	3.7	4	0.8	0.4	0.5	***	99.7	99.4	99.3	99.7	99.6	99.6	99.4	99.5	99.6	99.2	99.1	98.8	98.7	98.8	99.5	97.6	97.5	81.2	JPN-Tokyo17-08-2017-G3P8
G3P8	0.8	2.9	1	1	4	4.2	1.4	3.3	3.9	3.9	3.4	3	2.8	3.5	3.9	0.7	0.2	0.3	0.3	***	99.7	99.6	99.9	99.8	99.8	99.7	99.7	99.8	99.4	99.3	99.1	98.9	99.1	99.7	97.8	97.7	81.1	G3P8
CHN-L1450-2012-G3P8	0.8	2.8	1	1	4	4.2	1.4	3.3	3.7	3.7	3.4	2.8	2.8	3.5	3.9	0.7	0.2	0.3	0.6	0.3	***	99.6	99.6	99.5	99.5	99.3	99.4	99.5	99.4	99.7	99.1	98.9	99.1	99.4	98	97.9	81.1	CHN-L1450-2012-G3P8
CHN-E2432-2010-G3P8	0.9	3	1.1	1.1	4.3	4.5	1.5	3.6	4	4	3.6	3.1	3.1	3.8	4.1	0.8	0.3	0.3	0.7	0.4	0.4	***	99.5	99.4	99.4	99.2	99.3	99.4	99.3	99.2	99	98.8	99	99.3	97.7	97.7	81.1	CHN-E2432-2010-G3P8
JPN-OT017-2013-G9P8	0.9	3	1.1	1.1	4.1	4.3	1.5	3.4	4	4	3.5	3.1	2.9	3.6	4	0.8	0.3	0.3	0.3	0.1	0.4	0.5	***	99.7	99.7	99.6	99.7	99.7	99.3	99.2	99	98.8	99	99.8	97.7	97.7	81	JPN-OT017-2013-G9P8
USA-SSCRTV_00052-2014-GXPX	1	3.1	1.2	1.2	4.2	4.4	1.6	3.5	4.1	4.1	3.6	3.2	3	3.7	4.1	0.8	0.3	0.4	0.4	0.2	0.5	0.6	0.3	***	99.7	99.5	99.6	100	99.2	99.2	98.9	98.7	98.9	99.6	97.7	97.6	80.9	USA-SSCRTV_00052-2014-GXPX
CHN-E5365-2017-G1P8	1	2.9	1	1	4	4.2	1.4	3.3	3.9	3.9	3.4	3	2.8	3.5	3.9	0.8	0.3	0.4	0.4	0.2	0.5	0.6	0.3	0.3	***	99.5	99.6	99.7	99.2	99.2	99.1	98.7	99.1	99.6	97.8	97.7	81	CHN-E5365-2017-G1P8
G9P8	1	3.1	1.4	1.4	4.2	4.4	1.8	3.5	3.7	3.7	3.6	3.2	2.8	3.4	4.1	0.8	0.5	0.6	0.6	0.3	0.7	0.8	0.4	0.5	0.5	***	99.4	99.5	99.1	99	98.7	98.6	98.7	99.4	97.7	97.6	81.2	G9P8
RUS-Khanty-Mansiysk-KhM13-22-2013-GxP8	1.1	3.2	1.3	1.3	4.3	4.5	1.7	3.6	4.2	4.2	3.6	3.3	3.1	3.8	4	0.9	0.4	0.5	0.5	0.3	0.6	0.7	0.3	0.4	0.4	0.6	***	99.6	99.2	99.1	98.8	98.7	98.8	99.5	97.6	97.5	81.1	RUS-Khanty-Mansiysk-KhM13-22-2013-GxP8
USA-SSCRTV_00031-2013-G3P8	1	3.1	1.2	1.2	4.2	4.4	1.6	3.5	4.1	4.1	3.6	3.2	3	3.7	4.1	0.8	0.3	0.4	0.4	0.2	0.5	0.6	0.3	0	0.3	0.5	0.4	***	99.2	99.2	98.9	98.7	98.9	99.6	97.7	97.6	80.9	USA-SSCRTV_00031-2013-G3P8
CHN-L1621-2013-G3P8	1.1	3.2	1.3	1.3	4.5	4.5	1.7	3.7	4.2	4.2	3.8	3.3	3.3	4	4.2	0.8	0.4	0.5	0.8	0.6	0.6	0.7	0.7	0.8	0.8	0.9	0.8	0.8	***	99.1	98.8	98.7	98.8	99.2	97.7	97.7	81.2	CHN-L1621-2013-G3P8
JPN-YM051-2013-G9P8	1.2	3.1	1.3	1.2	4.4	4.6	1.8	3.6	4.1	4.1	3.7	3.2	3.2	3.9	4.3	1	0.5	0.6	0.9	0.7	0.3	0.8	0.8	0.8	0.8	1	0.9	0.8	0.9	***	98.7	98.6	98.7	99.1	97.7	97.6	81	JPN-YM051-2013-G9P8
KOR-CAU05-202	1.3	2.5	0.5	0.6	3.6	3.7	0.8	2.8	3.3	3.3	2.9	2.6	2.6	3.1	3.5	1.3	0.8	0.8	1.2	0.9	0.9	1	1	1.1	0.9	1.3	1.2	1.1	1.2	1.3	***	98.5	99.5	98.8	98.4	98.3	81.3	KOR-CAU05-202
ESP-SS66106040-2014-G12P8	1.4	3.4	1.6	1.6	4.6	4.8	2	3.9	4.4	4.4	4	3.5	3.6	4.2	4.5	1.4	0.9	1	1.4	1.1	1.1	1.2	1.2	1.3	1.3	1.4	1.4	1.3	1.4	1.4	1.5	***	98.5	98.7	97.2	97.2	81.2	ESP-SS66106040-2014-G12P8
BGD-Dhaka6-2001-G11P25	1.3	2.7	0.4	0.6	3.6	3.7	1	3	3.5	3.5	2.9	2.8	2.8	3.1	3.6	1.3	0.8	0.8	1.2	0.9	0.9	1	1	1.1	0.9	1.3	1.2	1.1	1.2	1.3	0.5	1.5	***	98.8	98.2	98.2	81.1	BGD-Dhaka6-2001-G11P25
JPN-To14-28-2014-G9P8	1.1	3.2	1.3	1.3	4.3	4.5	1.7	3.6	4.2	4.2	3.6	3.3	3.1	3.8	4.2	0.9	0.4	0.5	0.5	0.3	0.6	0.7	0.2	0.4	0.4	0.6	0.5	0.4	0.8	0.9	1.2	1.4	1.2	***	97.6	97.5	80.8	JPN-To14-28-2014-G9P8
JPN-Tokyo18-30-2018-G9P8-E2	2.6	2.6	1.7	1.7	3.4	3.6	2.1	2.8	3.5	3.5	2.9	2.8	2.7	3.3	3.5	2.6	2	2.1	2.5	2.2	2	2.3	2.3	2.4	2.2	2.4	2.5	2.4	2.3	2.4	1.6	2.8	1.8	2.5	***	99.7	81.2	JPN-Tokyo18-30-2018-G9P8-E2
JPN-Tokyo18-38-2018-G9P8-E2	2.7	2.7	1.8	1.8	3.5	3.6	2.2	2.9	3.5	3.5	3	2.9	2.7	3.4	3.5	2.7	2.1	2.2	2.6	2.3	2.1	2.4	2.4	2.5	2.3	2.5	2.6	2.5	2.4	2.5	1.7	2.9	1.9	2.6	0.3	***	81.3	JPN-Tokyo18-38-2018-G9P8-E2
DS-1	21.9	21.2	22.1	21.8	21.8	22.3	22.3	21.8	22.1	22.5	21.8	21.4	21.7	22.3	22.2	22.2	21.9	21.8	21.8	21.9	21.9	21.9	22	22.2	22	21.8	21.9	22.2	21.7	22	21.6	21.7	21.9	22.3	21.7	21.6	***	DS-1
	CHN-N4006-2020	G1P8	G9P8	USA-2009727093-2009-G9P8	ITA-AV21-2010-G9P8	ITA-AV28-2010-G9P8	BEL-B3458-2003-G9P8	BEL-B4633-2003-G12P8	BEL-BE00003-2004-G1P8	BEL-BE00032-2008-G1P8	KR-CAU_163-2010-G1P8	ITA-JES11-2010-G9P8	BGD-MMC38-2005-G9P8	USA-us0408-1998-G4P8	USA-WI61-1983-G9P8	CHN-E6356-2019-G9P8	CHN-Z1557-2011-G3P8	LL09131481	JPN-Tokyo17-08-2017-G3P8	G3P8	CHN-L1450-2012-G3P8	CHN-E2432-2010-G3P8	JPN-OT017-2013-G9P8	USA-SSCRTV_00052-2014-GXPX	CHN-E5365-2017-G1P8	G9P8	RUS-Khanty-Mansiysk-KhM13-22-2013-GxP8	USA-SSCRTV_00031-2013-G3P8	CHN-L1621-2013-G3P8	JPN-YM051-2013-G9P8	KOR-CAU05-202	ESP-SS66106040-2014-G12P8	BGD-Dhaka6-2001-G11P25	JPN-To14-28-2014-G9P8	JPN-Tokyo18-30-2018-G9P8-E2	JPN-Tokyo18-38-2018-G9P8-E2	DS-1

## Sheet: nt identity NSP1-NSP3,NSP5
NSP1
	CHN-N4006-2020	USA-Wa-1974-G1	G1	G1P8	G1P8	G9	G9P8	G3P8	G9P8	G3P8	G9P8	G1P8	G3P8	G12P6	G9P8	G9P8-E1	G9P8-E1	G9P8-E1	G1P8	G3P8	G9P8	G9P8-E1	G9P8-E2	G9P8-E2	G9P8-E2	THA-CU460-KK-09-2009-G12P8	CMR-ES283-2010-G12P6	PHL-L26-1987-G12P4	CHN-E6356-2019-G9P8	JPN-TA16-02-2016-G9P8	CHN-Z2761-2019-G12P6	LBN-R99-2013-G12P6	LBN-R80-2012-G12P6	LBN-H280-2013-G12P6	BRA-rj1528-1998-G9P8	RVA-Human-tc-BRA-R135-1998-G9P8	BRA-rj1527-1998-G9P8	KOR-CAU_195-2006-G12P6	AUS-CK00008-2004-G1P8	KOR-CAU_214-2006-G12P6	LBN-H270-2013-G12P6	AUS-CK00014-2004-G1P8	BGD-Matlab36-2002-G11P8	PRY-469-2000-G9P8	PRY-475-2000-G9P8	PAK-3094-2010-G12P6	KOR-CI-81-2006-G1P8
CHN-N4006-2020	***	84.7	84.3	98.4	97.7	97.8	83.8	83.9	98.4	84.1	98.2	96.9	96.9	97.9	98.3	99.3	97.1	98	98.7	98.3	98.6	98.2	98.2	97.9	98.2	97.7	96.9	75.5	99.5	99.4	97.7	98.3	98.3	98.1	98.7	98.5	98.6	98.2	98.4	98.2	97.9	98.4	98.5	98.6	98.5	97.9	98	CHN-N4006-2020
USA-Wa-1974-G1	17.8	***	92.5	84.8	84.2	84.9	90.8	90.9	84.7	90.8	84.7	84.1	85.2	84.8	84.9	84.6	84.5	84.9	84.9	85.2	84.9	84.9	84.9	84.6	84.9	84.6	84.1	76.5	84.7	84.7	84.7	85.2	85.1	84.9	85	85	84.9	85	84.9	85.1	84.7	84.9	84.9	84.9	84.8	84.7	84.8	USA-Wa-1974-G1
Rotarix-1988-G1	18.3	8	***	84.5	83.6	84.3	95.5	95.3	84.5	95.3	84.2	83.8	84.6	84.2	84.3	84.3	84.2	84.5	84.6	84.8	84.3	84.5	84.3	84.1	84.3	84.4	83.6	75.5	84.3	84.3	84.1	84.7	84.5	84.3	84.4	84.3	84.3	84.4	84.5	84.5	84.1	84.4	84.4	84.3	84.2	84.3	84.3	Rotarix-1988-G1
AUS-CK00074-2007-G1P8	1.7	17.7	18.1	***	98.4	98.8	83.9	84.1	98.2	84.2	99.3	97.9	97.8	98.7	98.1	98.4	98.1	97.7	98.3	98	98.2	97.9	98.2	97.9	98.2	98.4	97.8	75.6	98.4	98.6	98.5	99.2	99	98.8	99.7	99.5	99.6	99.2	99.2	99.1	98.6	99.2	99.7	99.4	99.3	98.7	98.8	AUS-CK00074-2007-G1P8
JPN-NT064-2013-G1P8	2.3	18.5	19.3	1.7	***	97.9	83.2	83.4	97.6	83.4	98.1	97.1	96.7	97.7	97.4	97.7	97.1	97.2	97.5	97.3	97.5	97.3	97.3	97.1	97.3	97.5	96.9	75.2	97.8	97.9	97.8	98.4	98.3	98.1	98.7	98.5	98.6	98.5	99	98.4	97.9	98.9	98.4	98.4	98.4	98	98.6	JPN-NT064-2013-G1P8
BEL-B3458-2003-G9	2.2	17.5	18.3	1.2	2.1	***	83.6	83.8	97.6	83.8	98.6	97.5	97.3	98.2	97.7	97.8	98.4	97.5	97.7	97.6	97.7	97.7	97.6	97.3	97.6	97.9	97.3	75.6	97.9	98	98.1	98.7	98.6	98.4	99.1	98.9	99	98.8	98.8	98.7	98.2	98.8	98.8	98.8	98.8	98.3	98.4	BEL-B3458-2003-G9
JPN-YR173-2014-G9P8	18.8	10	4.7	18.8	19.9	19.3	***	99.5	84.2	98.4	83.6	83.2	83.9	83.8	83.8	83.8	83.6	84.2	84.2	84.5	84	84.1	84.1	83.8	84.1	83.8	83	76.2	83.8	83.8	83.6	84.2	83.9	83.7	83.8	83.6	83.8	83.8	83.9	83.9	83.6	83.8	83.8	83.7	83.6	83.7	83.9	JPN-YR173-2014-G9P8
JPN-KN105-2013-G3P8	18.8	9.9	4.9	18.5	19.6	19	0.5	***	84.3	98.2	83.8	83.2	84.1	83.8	83.9	83.9	83.8	84.3	84.3	84.5	84.1	84.2	84.2	83.9	84.2	83.8	83.1	76.5	83.8	83.8	83.8	84.4	84.1	83.9	84.1	83.8	84	84.1	84.1	84.1	83.8	84.1	84.1	83.9	83.8	83.9	84	JPN-KN105-2013-G3P8
JPN-OT030-2013-G9P8	1.7	17.8	17.9	1.9	2.4	2.4	18.4	18.3	***	84.3	97.9	96.7	96.6	97.5	98.2	98.5	96.9	97.9	98.4	98.1	98.4	98	98.1	97.8	98.1	97.3	96.8	75.2	98.6	98.7	97.5	98.1	97.9	97.7	98.5	98.3	98.4	98.2	98.2	98.1	97.5	98.2	98.3	98.4	98.3	97.7	97.8	JPN-OT030-2013-G9P8
CHN-E2000-2010-G3P8	18.4	10	4.9	18.4	19.5	18.9	1.7	1.9	18.2	***	83.9	83.4	84.2	84.1	83.9	84	83.6	84.1	84.3	84.5	84.1	84.1	84.2	83.9	84.2	84	83.3	76.2	83.9	83.9	83.8	84.5	84.2	84	84.1	83.9	84.1	84.1	84.2	84.2	83.8	84.1	84.1	84	83.9	84	84.1	CHN-E2000-2010-G3P8
BGD-MMC71-2005-G9P8	1.9	17.9	18.4	0.7	2	1.4	19.2	18.9	2.1	18.8	***	97.7	97.4	98.4	97.9	98.2	97.9	97.5	98.1	97.8	98.2	97.7	97.9	97.7	97.9	98.2	97.5	75.5	98.2	98.4	98.2	98.8	98.7	98.5	99.4	99.2	99.3	98.9	99	98.8	98.4	98.9	99.5	99.1	99	98.4	98.6	BGD-MMC71-2005-G9P8
MWI-BID111-2012-G1P8	3.2	18.7	18.9	2.2	3	2.6	19.8	19.8	3.4	19.4	2.3	***	96.5	97.9	96.6	96.9	96.6	96.4	97	96.7	96.9	96.6	96.6	96.4	96.6	97.8	97.2	75.2	97	97.2	97.3	97.9	97.8	97.6	98.2	98	98.2	98	97.9	97.9	97.4	97.9	97.9	97.9	97.9	97.5	97.5	MWI-BID111-2012-G1P8
JPN-Tokyo-17-21-2017-G3P8	3.2	17.1	17.9	2.2	3.4	2.8	18.8	18.5	3.5	18.4	2.7	3.6	***	97.2	96.6	96.9	96.7	96.2	96.9	96.6	96.7	96.6	96.6	96.3	96.6	97.2	96.4	75.5	96.9	97.1	96.9	97.6	97.3	97.3	98	97.8	97.9	97.5	97.6	97.5	97.1	97.5	97.7	97.7	97.7	97.1	97.2	JPN-Tokyo-17-21-2017-G3P8
NPL-07N0900-2007-G12P6	2.2	17.7	18.4	1.3	2.3	1.9	19	18.9	2.5	18.6	1.6	2.1	2.9	***	97.5	97.9	97.6	97.5	97.8	97.6	97.7	97.5	97.5	97.2	97.5	98.8	97.8	75.5	97.9	98.1	97.9	98.5	98.4	98.2	99	99	99.1	98.6	98.6	98.5	98	98.6	98.8	98.8	98.7	98.1	98.2	NPL-07N0900-2007-G12P6
JPN-KN164-2014-G9P8	1.7	17.6	18.3	1.9	2.7	2.4	18.9	18.8	1.9	18.8	2.2	3.5	3.5	2.5	***	98.4	97	98.7	98.3	99	98.2	98.9	99	98.7	99	97.3	96.7	75.3	98.5	98.6	97.4	98	97.9	97.7	98.4	98.2	98.4	97.9	98.2	97.9	97.5	98.1	98.2	98.3	98.2	97.6	97.7	JPN-KN164-2014-G9P8
JPN-Tokyo16-4754-2017-G9P8-E1	0.7	17.9	18.2	1.7	2.3	2.2	18.9	18.8	1.5	18.7	1.9	3.2	3.2	2.2	1.6	***	97.1	98.2	99.1	98.4	98.9	98.3	98.4	98.1	98.4	97.5	96.9	75.2	99.5	99.7	97.7	98.3	98.3	98.1	98.7	98.5	98.6	98.2	98.4	98.2	97.9	98.4	98.5	98.6	98.5	97.9	98	JPN-Tokyo16-4754-2017-G9P8-E1
JPN-Tokyo-18-50-2018-G9P8-E1	2.9	18	18.4	2	3	1.7	19.2	18.9	3.2	19.2	2.1	3.5	3.4	2.5	3.1	3	***	96.9	97.1	96.8	97	97	96.9	96.6	96.9	97.2	96.9	75.6	97.2	97.3	97.4	97.9	97.7	97.5	98.4	98.2	98.4	98.1	98	98	97.3	97.9	98.2	98.2	98.1	97.5	97.6	JPN-Tokyo-18-50-2018-G9P8-E1
JAN-Tokyo-18-49-2018-G9P8-E1	2	17.5	17.9	2.3	2.9	2.6	18.4	18.3	2.1	18.5	2.5	3.7	3.9	2.6	1.3	1.9	3.2	***	98	99.3	97.9	99.7	98.6	98.4	98.6	97.1	96.4	75.2	98.2	98.4	97.2	97.7	97.7	97.3	98.1	97.9	98	97.6	97.8	97.5	97.1	97.7	97.9	97.9	97.9	97.3	97.4	JAN-Tokyo-18-49-2018-G9P8-E1
JPN-SP024-2013-G1P8	1.3	17.5	17.8	1.7	2.5	2.3	18.4	18.3	1.6	18.2	1.9	3.1	3.2	2.2	1.7	0.9	3	2	***	98.2	99.2	98.2	98.2	97.9	98.2	97.5	96.8	75.1	98.9	99.2	97.6	98.2	98.1	97.9	98.6	98.4	98.6	98.2	98.4	98.1	97.7	98.3	98.4	98.5	98.4	97.8	97.9	JPN-SP024-2013-G1P8
JPN-Tokyo17-08-2017-G3P8	1.7	17.1	17.6	2	2.7	2.5	18	17.9	2	17.9	2.2	3.4	3.5	2.5	1	1.7	3.3	0.7	1.8	***	98.2	99.5	98.9	98.6	98.9	97.4	96.6	75.4	98.4	98.6	97.3	97.9	97.9	97.6	98.4	98.2	98.3	97.9	98.1	97.8	97.4	98	98.2	98.2	98.2	97.5	97.7	JPN-Tokyo17-08-2017-G3P8
JPN-SP010-2013-G9P8	1.4	17.5	18.2	1.8	2.6	2.4	18.6	18.6	1.7	18.4	1.9	3.2	3.4	2.3	1.8	1.1	3.1	2.1	0.8	1.9	***	98.1	98.2	97.9	98.2	97.5	96.7	75	98.8	99.1	97.5	98.2	98	97.8	98.6	98.4	98.5	98.1	98.3	98	97.6	98.2	98.4	98.4	98.4	97.9	97.9	JPN-SP010-2013-G9P8
JPN-Tokyo18-37-2018-G9P8-E1	1.9	17.6	18	2.1	2.8	2.4	18.5	18.4	2	18.6	2.3	3.5	3.5	2.5	1.1	1.7	3.1	0.3	1.9	0.5	1.9	***	98.8	98.6	98.8	97.3	96.6	75.2	98.4	98.5	97.4	97.9	97.9	97.5	98.3	98.1	98.2	97.8	98	97.7	97.3	97.9	98.1	98.2	98.1	97.5	97.6	JPN-Tokyo18-37-2018-G9P8-E1
JPN-Tokyo18-30-2018-G9P8-E2	1.8	17.5	18.2	1.9	2.7	2.4	18.5	18.4	1.9	18.4	2.1	3.5	3.5	2.6	1	1.7	3.2	1.4	1.8	1.1	1.9	1.2	***	99.7	100	97.3	96.5	75.3	98.4	98.6	97.3	97.9	97.8	97.6	98.4	98.2	98.3	97.9	98.1	97.8	97.4	98	98.3	98.2	98.2	97.5	97.7	JPN-Tokyo18-30-2018-G9P8-E2
JPN-Tokyo18-40-2018-G9P8-E2	2.1	17.9	18.6	2.2	3	2.7	18.9	18.8	2.2	18.8	2.4	3.7	3.8	2.9	1.3	1.9	3.5	1.7	2.1	1.4	2.2	1.5	0.3	***	99.7	97	96.2	75.1	98.2	98.3	97.1	97.7	97.5	97.3	98.1	97.9	98	97.6	97.8	97.5	97.1	97.7	98	97.9	97.9	97.3	97.4	JPN-Tokyo18-40-2018-G9P8-E2
JPN-Tokyo18-38-2018-G9P8-E2	1.8	17.5	18.2	1.9	2.7	2.4	18.5	18.4	1.9	18.4	2.1	3.5	3.5	2.6	1	1.7	3.2	1.4	1.8	1.1	1.9	1.2	0	0.3	***	97.3	96.5	75.3	98.4	98.6	97.3	97.9	97.8	97.6	98.4	98.2	98.3	97.9	98.1	97.8	97.4	98	98.3	98.2	98.2	97.5	97.7	JPN-Tokyo18-38-2018-G9P8-E2
THA-CU460-KK-09-2009-G12P8	2.4	18	18.2	1.6	2.6	2.2	19	18.9	2.8	18.7	1.9	2.2	2.9	1.2	2.7	2.5	2.9	3	2.5	2.7	2.6	2.7	2.8	3.1	2.8	***	97.5	75.4	97.6	97.7	97.6	98.2	98.1	97.9	98.8	98.6	98.7	98.3	98.4	98.2	97.7	98.3	98.5	98.5	98.4	97.8	97.9	THA-CU460-KK-09-2009-G12P8
CMR-ES283-2010-G12P6	3	18.4	19	2	3	2.6	19.8	19.7	3.1	19.4	2.3	2.7	3.5	2	3.2	3	3	3.5	3.1	3.2	3.2	3.3	3.4	3.7	3.4	2.4	***	75.3	96.9	97.1	97.1	97.6	97.5	97.3	98.2	97.9	98.1	97.8	97.7	97.7	97.1	97.7	97.9	97.9	97.8	97.2	97.3	CMR-ES283-2010-G12P6
PHL-L26-1987-G12P4	30.6	29	30.7	30.6	31.2	30.4	29.4	29.1	31.1	29.5	30.7	31.1	30.6	30.7	31	31.2	30.5	31.1	31.3	30.8	31.4	31.2	31	31.3	31	30.8	30.7	***	75.2	75.1	74.9	75.6	75.5	75.4	75.5	75.4	75.4	75.4	75.6	75.4	75.5	75.5	75.4	75.2	75.2	75.1	75.4	PHL-L26-1987-G12P4
CHN-E6356-2019-G9P8	0.5	17.8	18.3	1.6	2.2	2.2	19	18.9	1.5	18.8	1.8	3.1	3.2	2.1	1.5	0.5	2.9	1.8	1.1	1.6	1.2	1.7	1.6	1.9	1.6	2.4	3	31.1	***	99.6	97.7	98.4	98.4	98.2	98.8	98.6	98.7	98.3	98.5	98.2	97.9	98.4	98.6	98.6	98.6	97.9	98.1	CHN-E6356-2019-G9P8
JPN-TA16-02-2016-G9P8	0.6	17.8	18.3	1.5	2.1	2	19	18.9	1.3	18.8	1.7	2.9	3	2	1.4	0.3	2.7	1.7	0.8	1.5	0.9	1.5	1.5	1.7	1.5	2.3	2.8	31.3	0.4	***	97.9	98.5	98.5	98.3	98.9	98.7	98.8	98.4	98.6	98.4	98.1	98.6	98.7	98.8	98.7	98.1	98.2	JPN-TA16-02-2016-G9P8
CHN-Z2761-2019-G12P6	2.4	17.7	18.5	1.5	2.2	2	19.3	19	2.6	18.9	1.8	2.7	3.2	2.2	2.7	2.4	2.7	2.9	2.4	2.7	2.5	2.7	2.7	3	2.7	2.5	2.7	31.6	2.3	2.2	***	99.1	99	98.8	98.8	98.8	98.8	98.8	98.7	98.7	98.6	98.6	98.6	98.6	98.5	98.7	98.3	CHN-Z2761-2019-G12P6
LBN-R99-2013-G12P6	1.7	17.1	17.7	0.8	1.6	1.3	18.4	18.1	1.9	18	1.2	2.1	2.5	1.5	2	1.7	2.2	2.4	1.8	2.1	1.9	2.2	2.1	2.4	2.1	1.8	2.2	30.4	1.7	1.5	0.9	***	99.6	99.4	99.5	99.2	99.4	99.4	99.3	99.3	99.2	99.2	99.2	99.2	99.1	99.3	98.9	LBN-R99-2013-G12P6
LBN-R80-2012-G12P6	1.7	17.3	18	1	1.7	1.5	18.8	18.5	2.1	18.4	1.3	2.2	2.7	1.6	2.2	1.7	2.3	2.4	1.9	2.1	2	2.2	2.2	2.5	2.2	2	2.4	30.6	1.7	1.5	1	0.4	***	99.5	99.3	99.2	99.3	99.2	99.2	99.2	99.3	99.1	99	99	99	99.2	98.8	LBN-R80-2012-G12P6
LBN-H280-2013-G12P6	1.9	17.6	18.3	1.2	2	1.7	19.1	18.8	2.3	18.7	1.5	2.4	2.8	1.8	2.4	1.9	2.5	2.7	2.2	2.4	2.2	2.5	2.4	2.7	2.4	2.2	2.6	30.8	1.9	1.7	1.2	0.6	0.5	***	99.1	99	99.1	99	99	99	99.8	98.9	98.8	98.8	98.8	99	98.6	LBN-H280-2013-G12P6
BRA-rj1528-1998-G9P8	1.3	17.4	18.2	0.3	1.3	0.9	18.9	18.6	1.5	18.5	0.6	1.8	2	1	1.6	1.3	1.6	1.9	1.4	1.7	1.5	1.7	1.7	1.9	1.7	1.2	1.7	30.7	1.2	1.1	1.2	0.6	0.7	0.9	***	99.8	99.9	99.5	99.6	99.5	98.9	99.5	99.7	99.7	99.7	99	99.2	BRA-rj1528-1998-G9P8
RVA-Human-tc-BRA-R135-1998-G9P8	1.5	17.4	18.2	0.5	1.5	1.1	19.2	18.9	1.7	18.8	0.8	2	2.2	1	1.8	1.5	1.8	2.2	1.6	1.9	1.7	1.9	1.9	2.2	1.9	1.5	1.9	30.9	1.5	1.3	1.2	0.8	0.8	1	0.2	***	99.9	99.3	99.4	99.2	98.8	99.3	99.5	99.5	99.5	98.8	99	RVA-Human-tc-BRA-R135-1998-G9P8
BRA-rj1527-1998-G9P8	1.4	17.5	18.2	0.4	1.4	1	19	18.7	1.6	18.6	0.7	1.9	2.1	0.9	1.7	1.4	1.7	2	1.5	1.7	1.5	1.8	1.7	2	1.7	1.3	1.7	30.8	1.3	1.2	1.2	0.6	0.7	0.9	0.1	0.1	***	99.5	99.5	99.4	98.9	99.5	99.7	99.7	99.6	99	99.1	BRA-rj1527-1998-G9P8
KOR-CAU_195-2006-G12P6	1.8	17.4	18.2	0.8	1.5	1.2	18.9	18.6	1.9	18.5	1.1	2	2.5	1.5	2.1	1.8	2	2.4	1.9	2.2	1.9	2.2	2.2	2.4	2.2	1.7	2	30.8	1.7	1.6	1.2	0.6	0.8	1	0.5	0.7	0.6	***	99.4	99.9	98.8	99.3	99.2	99.2	99.2	99.1	99	KOR-CAU_195-2006-G12P6
AUS-CK00008-2004-G1P8	1.6	17.5	18.1	0.8	1	1.2	18.8	18.5	1.8	18.4	1	2.1	2.5	1.4	1.9	1.6	2	2.2	1.7	2	1.7	2	1.9	2.2	1.9	1.7	2.1	30.5	1.5	1.4	1.3	0.7	0.8	1	0.4	0.6	0.5	0.6	***	99.3	98.8	99.9	99.3	99.3	99.2	98.9	99.6	AUS-CK00008-2004-G1P8
KOR-CAU_214-2006-G12P6	1.9	17.3	18.1	0.9	1.6	1.3	18.8	18.5	1.9	18.4	1.2	2.1	2.6	1.5	2.2	1.9	2	2.5	1.9	2.2	2	2.3	2.2	2.5	2.2	1.8	2.1	30.9	1.8	1.7	1.3	0.7	0.8	1	0.6	0.8	0.6	0.1	0.7	***	98.8	99.2	99.2	99.2	99.1	99	98.9	KOR-CAU_214-2006-G12P6
LBN-H270-2013-G12P6	2.1	17.7	18.4	1.4	2.1	1.8	19.2	18.9	2.4	18.8	1.6	2.6	3	2	2.5	2.1	2.7	2.9	2.3	2.6	2.4	2.7	2.6	2.9	2.6	2.3	2.7	30.6	2	1.9	1.4	0.8	0.6	0.1	1	1.2	1	1.1	1.2	1.2	***	98.7	98.6	98.6	98.6	98.8	98.4	LBN-H270-2013-G12P6
AUS-CK00014-2004-G1P8	1.7	17.6	18.1	0.8	1.1	1.2	18.9	18.6	1.9	18.5	1.1	2.2	2.5	1.5	1.9	1.7	2.1	2.3	1.7	2	1.8	2.1	2	2.3	2	1.7	2.2	30.6	1.6	1.5	1.4	0.8	0.9	1.1	0.5	0.7	0.6	0.7	0.1	0.8	1.2	***	99.2	99.2	99.2	98.8	99.5	AUS-CK00014-2004-G1P8
BGD-Matlab36-2002-G11P8	1.5	17.6	18.2	0.3	1.6	1.2	18.9	18.6	1.7	18.5	0.5	2.1	2.3	1.2	1.8	1.5	1.9	2.2	1.6	1.9	1.7	2	1.7	2	1.7	1.5	2	30.8	1.5	1.3	1.5	0.8	1	1.2	0.3	0.5	0.3	0.8	0.7	0.8	1.3	0.8	***	99.5	99.4	98.8	98.9	BGD-Matlab36-2002-G11P8
PRY-469-2000-G9P8	1.5	17.6	18.3	0.6	1.6	1.2	19.1	18.8	1.7	18.7	0.9	2.1	2.3	1.2	1.7	1.5	1.9	2.1	1.5	1.8	1.6	1.9	1.8	2.1	1.8	1.5	2	31.1	1.4	1.2	1.5	0.8	1	1.2	0.3	0.5	0.3	0.8	0.7	0.8	1.3	0.8	0.6	***	99.9	98.8	98.9	PRY-469-2000-G9P8
PRY-475-2000-G9P8	1.5	17.7	18.4	0.7	1.7	1.2	19.2	18.9	1.7	18.8	1	2.2	2.4	1.3	1.8	1.5	2	2.2	1.6	1.9	1.7	2	1.9	2.2	1.9	1.6	2	31.2	1.5	1.3	1.5	0.9	1	1.2	0.3	0.6	0.4	0.8	0.8	0.9	1.4	0.8	0.6	0.1	***	98.7	98.8	PRY-475-2000-G9P8
PAK-3094-2010-G12P6	2	17.5	18.1	1.1	1.8	1.5	18.8	18.6	2.2	18.4	1.4	2.3	2.8	1.7	2.2	2	2.4	2.6	2	2.3	2	2.4	2.3	2.6	2.3	2	2.5	31.1	1.9	1.7	1.1	0.5	0.6	0.8	0.8	1	0.8	0.7	0.9	0.8	1	1	1	1	1.1	***	98.5	PAK-3094-2010-G12P6
KOR-CI-81-2006-G1P8	2	17.7	18.2	1.2	1.5	1.6	18.8	18.7	2.2	18.6	1.5	2.5	2.9	1.8	2.3	2	2.5	2.7	2.1	2.4	2.2	2.5	2.4	2.7	2.4	2.1	2.5	30.9	2	1.8	1.7	1.1	1.2	1.5	0.8	1	0.9	1	0.4	1.1	1.6	0.5	1.1	1.1	1.2	1.3	***	KOR-CI-81-2006-G1P8
	CHN-N4006-2020	USA-Wa-1974-G1	Rotarix-1988-G1	AUS-CK00074-2007-G1P8	JPN-NT064-2013-G1P8	BEL-B3458-2003-G9	JPN-YR173-2014-G9P8	JPN-KN105-2013-G3P8	JPN-OT030-2013-G9P8	CHN-E2000-2010-G3P8	BGD-MMC71-2005-G9P8	MWI-BID111-2012-G1P8	JPN-Tokyo-17-21-2017-G3P8	NPL-07N0900-2007-G12P6	JPN-KN164-2014-G9P8	JPN-Tokyo16-4754-2017-G9P8-E1	JPN-Tokyo-18-50-2018-G9P8-E1	JAN-Tokyo-18-49-2018-G9P8-E1	JPN-SP024-2013-G1P8	JPN-Tokyo17-08-2017-G3P8	JPN-SP010-2013-G9P8	JPN-Tokyo18-37-2018-G9P8-E1	JPN-Tokyo18-30-2018-G9P8-E2	JPN-Tokyo18-40-2018-G9P8-E2	JPN-Tokyo18-38-2018-G9P8-E2	THA-CU460-KK-09-2009-G12P8	CMR-ES283-2010-G12P6	PHL-L26-1987-G12P4	CHN-E6356-2019-G9P8	JPN-TA16-02-2016-G9P8	CHN-Z2761-2019-G12P6	LBN-R99-2013-G12P6	LBN-R80-2012-G12P6	LBN-H280-2013-G12P6	BRA-rj1528-1998-G9P8	RVA-Human-tc-BRA-R135-1998-G9P8	BRA-rj1527-1998-G9P8	KOR-CAU_195-2006-G12P6	AUS-CK00008-2004-G1P8	KOR-CAU_214-2006-G12P6	LBN-H270-2013-G12P6	AUS-CK00014-2004-G1P8	BGD-Matlab36-2002-G11P8	PRY-469-2000-G9P8	PRY-475-2000-G9P8	PAK-3094-2010-G12P6	KOR-CI-81-2006-G1P8
NSP2
	N4006	MCHN-HB-33-2019	CHN-HB-7-2019	CHN-L2448-2019-G9P8	CHN-E6398-2019-G9P8	JPN-Tokyo18-30-2018-G9P8	JPN-UR16-01-2016-G9P8	CHN-E2484-2011-G4P8	CHN-L148-2004-G3P8	CHN-R1267-2006-G3P8	JPN-Tokyo16-4754-2017-G9P8-E1	RUS-Nov09-B28-2009-G1P8	RUS-Nov12-N4285-2012-G3P8	JPN-Tokyo18-38-2018-G9P8-E2	CHN-R303-2004-G3P8	ITA-PA01-2004-G3P8	VNM-RVN16.1164-2016-G9P8	ITA-PA95-2013-G3P8	VNM-RVN16.0876-2016-G9P8	NCA-7J-2010-G1P8	ZAF-2371WC-2008-G9P8	USA-2007719674-2007-G1P8	USA-2009727093-2009-G9P8	UGA-BUW-14-A035-2014-G12P8	AUS-CK00083-2008-G1P8	Bethesda-DC1-2009-G9P8	USA-DC4455-40-AG-1988-G1P8	CHN-E956-2008-G3P8	CHN-E1367-2008-G3P8	CHN-HEB16231045-2016-G3P8	CHN-HEB16231054-2016-G3P8	CHN-JS2012-2012	BGD-Matlab36-2002-G11P8	IND-MCS-KOL-16-2014-G12P11	ZAF-MRC-DPRU832-2006-G1P8	ZAF-MRC-DPRU1311-2007-G1PX	TGO-MRC-DPRU5123-2010-G9P8	CHN-NM16151108-2016-G3P8	VNM-NT0241-2007-G3P8	ITA-PA414-12-2012-G12P8	BRA-pe17890-09-2009-G1P8	CHN-R1604-2011-G3P8	CAN-RT004-09-2009-G3P8	CAN-RT073-09-2009-G9P8	ESP-SS257451-2012-G12P8	Vanderbilt-VU06-07-21-2006-G3P8	USA-CNMC126-2011-G1P8	CHN-JS2011-2011	USA-Wa-1974-G1P8
N4006	***	99.9	99.9	99.9	99.9	99.7	99.8	99.6	99.6	99.5	99.9	99.4	99.4	99.7	99.3	99.3	99.8	99.2	99.8	97.9	98.2	99.5	98.1	98.3	98.1	98.2	91.8	99.5	98.3	98	98.2	99	98.6	98.5	98.3	98.1	99.3	99.4	99.3	98.8	99.4	98.3	99.5	98.1	98.2	99.5	99.4	99.2	92
MCHN-HB-33-2019	0.1	***	99.8	99.8	99.8	99.6	99.7	99.5	99.5	99.4	99.8	99.3	99.3	99.6	99.2	99.2	99.7	99.1	99.7	97.8	98.1	99.4	98	98.2	98	98.1	91.7	99.4	98.2	97.9	98.1	98.8	98.5	98.4	98.2	98	99.2	99.3	99.2	98.7	99.3	98.2	99.4	98	98.1	99.4	99.3	99.1	91.9
CHN-HB-7-2019	0.1	0.2	***	99.8	100	99.6	99.7	99.5	99.5	99.4	99.8	99.3	99.3	99.6	99.2	99.2	99.7	99.1	99.7	97.8	98.1	99.4	98	98.2	98	98.1	91.9	99.4	98.2	97.9	98.1	98.8	98.5	98.4	98.2	98	99.2	99.3	99.2	98.7	99.3	98.2	99.4	98	98.1	99.4	99.3	99.1	91.9
CHN-L2448-2019-G9P8	0.1	0.2	0.2	***	99.8	99.8	99.9	99.7	99.7	99.6	100	99.5	99.5	99.8	99.4	99.4	99.9	99.3	99.9	97.8	98.3	99.6	98	98.4	98	98.1	91.9	99.6	98.4	98.1	98.3	99.1	98.7	98.4	98.4	98	99.4	99.5	99.4	99	99.5	98.4	99.6	98	98.3	99.6	99.5	99.3	92.1
CHN-E6398-2019-G9P8	0.1	0.2	0	0.2	***	99.6	99.7	99.5	99.5	99.4	99.8	99.3	99.3	99.6	99.2	99.2	99.7	99.1	99.7	97.8	98.1	99.4	98	98.2	98	98.1	91.9	99.4	98.2	97.9	98.1	98.8	98.5	98.4	98.2	98	99.2	99.3	99.2	98.7	99.3	98.2	99.4	98	98.1	99.4	99.3	99.1	91.9
JPN-Tokyo18-30-2018-G9P8	0.3	0.4	0.4	0.2	0.4	***	99.7	99.5	99.5	99.4	99.8	99.3	99.3	99.6	99.2	99.2	99.7	99.1	99.7	97.8	98.1	99.4	98	98.2	98	98.1	91.7	99.4	98.2	97.9	98.1	98.8	98.5	98.2	98.2	98	99.2	99.3	99.2	98.7	99.3	98.2	99.4	98	98.1	99.4	99.3	99.1	91.9
JPN-UR16-01-2016-G9P8	0.2	0.3	0.3	0.1	0.3	0.3	***	99.6	99.6	99.5	99.9	99.4	99.4	99.7	99.3	99.3	99.8	99.2	99.8	97.7	98.2	99.5	97.9	98.3	97.9	98	91.8	99.5	98.3	98	98.2	99	98.6	98.3	98.3	97.9	99.3	99.4	99.3	98.8	99.4	98.3	99.5	97.9	98.2	99.5	99.4	99.2	92
CHN-E2484-2011-G4P8	0.4	0.5	0.5	0.3	0.5	0.5	0.4	***	99.6	99.5	99.7	99.4	99.4	99.5	99.5	99.5	99.6	99.4	99.6	97.7	98.2	99.5	97.9	98.3	97.9	98	91.8	99.5	98.3	98	98.2	99	98.6	98.3	98.3	97.9	99.3	99.4	99.3	98.8	99.4	98.3	99.5	97.9	98.2	99.5	99.4	99.2	92
CHN-L148-2004-G3P8	0.4	0.5	0.5	0.3	0.5	0.5	0.4	0.4	***	99.9	99.7	99.8	99.8	99.5	99.7	99.7	99.6	99.4	99.6	98.1	98.6	99.9	98.3	98.7	98.3	98.4	92.2	99.9	98.7	98.4	98.6	99.4	99.1	98.7	98.7	98.3	99.7	99.8	99.7	99.3	99.8	98.7	99.9	98.3	98.6	99.9	99.8	99.6	92.5
CHN-R1267-2006-G3P8	0.5	0.6	0.6	0.4	0.6	0.6	0.5	0.5	0.1	***	99.6	99.7	99.7	99.4	99.6	99.6	99.5	99.3	99.5	98	98.5	99.8	98.2	98.6	98.2	98.3	92.1	99.8	98.6	98.3	98.5	99.3	99	98.6	98.6	98.2	99.6	99.7	99.8	99.2	99.7	98.6	99.8	98.2	98.5	99.8	99.7	99.5	92.3
JPN-Tokyo16-4754-2017-G9P8-E1	0.1	0.2	0.2	0	0.2	0.2	0.1	0.3	0.3	0.4	***	99.5	99.5	99.8	99.4	99.4	99.9	99.3	99.9	97.8	98.3	99.6	98	98.4	98	98.1	91.9	99.6	98.4	98.1	98.3	99.1	98.7	98.4	98.4	98	99.4	99.5	99.4	99	99.5	98.4	99.6	98	98.3	99.6	99.5	99.3	92.1
RUS-Nov09-B28-2009-G1P8	0.6	0.7	0.7	0.5	0.7	0.7	0.6	0.6	0.2	0.3	0.5	***	99.6	99.3	99.5	99.5	99.4	99.2	99.4	97.9	98.4	99.7	98.1	98.5	98.1	98.2	92	99.7	98.5	98.2	98.4	99.2	98.8	98.5	98.5	98.1	99.5	99.6	99.5	99.1	99.6	98.5	99.7	98.1	98.4	99.7	99.6	99.4	92.2
RUS-Nov12-N4285-2012-G3P8	0.6	0.7	0.7	0.5	0.7	0.7	0.6	0.6	0.2	0.3	0.5	0.4	***	99.3	99.5	99.5	99.4	99.2	99.4	97.9	98.4	99.9	98.1	98.5	98.1	98.2	92	99.9	98.5	98.2	98.4	99.3	98.8	98.5	98.5	98.1	99.7	99.8	99.5	99.3	99.8	98.5	99.9	98.1	98.4	99.9	99.8	99.6	92.2
JPN-Tokyo18-38-2018-G9P8-E2	0.3	0.4	0.4	0.2	0.4	0.4	0.3	0.5	0.5	0.6	0.2	0.7	0.7	***	99.2	99.2	99.7	99.1	99.7	97.6	98.1	99.4	97.8	98.2	97.8	97.9	91.7	99.4	98.2	97.9	98.1	98.8	98.5	98.2	98.2	97.8	99.2	99.3	99.2	98.7	99.3	98.2	99.4	97.8	98.1	99.4	99.3	99.1	91.9
CHN-R303-2004-G3P8	0.7	0.8	0.8	0.6	0.8	0.8	0.7	0.5	0.3	0.4	0.6	0.5	0.5	0.8	***	99.6	99.3	99.3	99.3	97.8	98.3	99.6	98	98.4	98	98.1	92.1	99.6	98.4	98.1	98.3	99.1	98.7	98.4	98.4	98	99.4	99.5	99.4	99	99.5	98.4	99.6	98	98.3	99.6	99.5	99.3	92.3
ITA-PA01-2004-G3P8	0.7	0.8	0.8	0.6	0.8	0.8	0.7	0.5	0.3	0.4	0.6	0.5	0.5	0.8	0.4	***	99.3	99.3	99.3	97.8	98.3	99.6	98	98.4	98	98.1	92.1	99.6	98.4	98.1	98.3	99.3	98.7	98.4	98.4	98	99.4	99.5	99.4	99	99.5	98.4	99.6	98	98.3	99.6	99.5	99.3	92.3
VNM-RVN16.1164-2016-G9P8	0.2	0.3	0.3	0.1	0.3	0.3	0.2	0.4	0.4	0.5	0.1	0.6	0.6	0.3	0.7	0.7	***	99.2	99.8	97.7	98.2	99.5	97.9	98.3	97.9	98	91.8	99.5	98.3	98	98.2	99	98.6	98.3	98.3	97.9	99.3	99.4	99.3	98.8	99.4	98.3	99.5	97.9	98.2	99.5	99.4	99.2	92
ITA-PA95-2013-G3P8	0.8	1	1	0.7	1	1	0.8	0.6	0.6	0.7	0.7	0.8	0.8	1	0.7	0.7	0.8	***	99.2	97.7	98.2	99.3	97.9	98.3	97.7	98	91.8	99.3	98.3	98	98.2	98.7	98.6	98.3	98.3	97.9	99.1	99.2	99.1	98.8	99.2	98.3	99.3	97.9	98.2	99.3	99.2	99	92
VNM-RVN16.0876-2016-G9P8	0.2	0.3	0.3	0.1	0.3	0.3	0.2	0.4	0.4	0.5	0.1	0.6	0.6	0.3	0.7	0.7	0.2	0.8	***	97.7	98.2	99.5	97.9	98.3	97.9	98	91.8	99.5	98.3	98	98.2	99	98.6	98.3	98.3	97.9	99.3	99.4	99.3	98.8	99.4	98.3	99.5	97.9	98.2	99.5	99.4	99.2	92
NCA-7J-2010-G1P8	2.1	2.2	2.2	2.2	2.2	2.2	2.4	2.4	1.9	2	2.2	2.1	2.1	2.5	2.2	2.2	2.4	2.4	2.4	***	97.4	98	99.6	97.5	99.6	99.7	91.6	98	97.5	97.2	97.4	97.5	97.8	97.7	97.5	99.8	98	97.9	97.8	98	97.9	97.5	98	99.6	97.4	98	97.9	97.7	91.8
ZAF-2371WC-2008-G9P8	1.8	1.9	1.9	1.7	1.9	1.9	1.8	1.8	1.4	1.5	1.7	1.6	1.6	1.9	1.7	1.7	1.8	1.8	1.8	2.7	***	98.5	97.6	98.8	97.4	97.7	91.9	98.5	99.1	98.7	99	98	99.4	99.1	99.1	97.6	98.3	98.4	98.3	98.5	98.4	99.1	98.5	97.6	98.7	98.5	98.4	98.2	92.1
USA-2007719674-2007-G1P8	0.5	0.6	0.6	0.4	0.6	0.6	0.5	0.5	0.1	0.2	0.4	0.3	0.1	0.6	0.4	0.4	0.5	0.7	0.5	2	1.5	***	98.2	98.6	98.2	98.3	92.1	100	98.6	98.3	98.5	99.4	99	98.6	98.6	98.2	99.8	99.9	99.6	99.4	99.9	98.6	100	98.2	98.5	100	99.9	99.7	92.3
USA-2009727093-2009-G9P8	1.9	2	2	2	2	2	2.1	2.1	1.7	1.8	2	1.9	1.9	2.2	2	2	2.1	2.1	2.1	0.4	2.5	1.8	***	97.7	99.6	99.9	91.6	98.2	97.7	97.4	97.6	97.7	98	97.9	97.7	99.8	98.2	98.1	98	98.2	98.1	97.7	98.2	99.8	97.6	98.2	98.1	97.9	91.8
UGA-BUW-14-A035-2014-G12P8	1.7	1.8	1.8	1.6	1.8	1.8	1.7	1.7	1.3	1.4	1.6	1.5	1.5	1.8	1.6	1.6	1.7	1.7	1.7	2.6	1.2	1.4	2.4	***	97.5	97.8	92	98.6	99	98.6	98.8	98.1	99.3	99	99	97.7	98.4	98.5	98.4	98.6	98.5	99	98.6	97.7	99.9	98.6	98.5	98.3	92.2
AUS-CK00083-2008-G1P8	1.9	2	2	2	2	2	2.1	2.1	1.7	1.8	2	1.9	1.9	2.2	2	2	2.1	2.4	2.1	0.4	2.7	1.8	0.4	2.6	***	99.7	91.4	98.2	97.5	97.2	97.4	97.7	97.8	97.7	97.5	99.8	98.2	98.1	98	98	98.1	97.5	98.2	99.6	97.4	98.2	98.1	97.9	91.6
Bethesda-DC1-2009-G9P8	1.8	1.9	1.9	1.9	1.9	1.9	2	2	1.6	1.7	1.9	1.8	1.8	2.1	1.9	1.9	2	2	2	0.3	2.4	1.7	0.1	2.2	0.3	***	91.7	98.3	97.8	97.5	97.7	97.8	98.1	98	97.8	99.9	98.3	98.2	98.1	98.3	98.2	97.8	98.3	99.9	97.7	98.3	98.2	98	91.9
USA-DC4455-40-AG-1988-G1P8	8.8	9	8.7	8.7	8.7	8.9	8.8	8.8	8.3	8.4	8.7	8.6	8.6	9	8.5	8.5	8.8	8.8	8.8	9.1	8.7	8.5	9.1	8.6	9.3	8.9	***	92.1	92.1	91.9	92.1	92.2	92.3	92.1	92.1	91.6	92.3	92.2	92.1	92.6	92.2	92.3	92.1	91.6	91.9	92.1	92.2	92.2	98.8
CHN-E956-2008-G3P8	0.5	0.6	0.6	0.4	0.6	0.6	0.5	0.5	0.1	0.2	0.4	0.3	0.1	0.6	0.4	0.4	0.5	0.7	0.5	2	1.5	0	1.8	1.4	1.8	1.7	8.5	***	98.6	98.3	98.5	99.4	99	98.6	98.6	98.2	99.8	99.9	99.6	99.4	99.9	98.6	100	98.2	98.5	100	99.9	99.7	92.3
CHN-E1367-2008-G3P8	1.7	1.8	1.8	1.6	1.8	1.8	1.7	1.7	1.3	1.4	1.6	1.5	1.5	1.8	1.6	1.6	1.7	1.7	1.7	2.6	1	1.4	2.4	1.1	2.6	2.2	8.4	1.4	***	99.5	99.7	98.1	99.5	99.8	99.8	97.7	98.4	98.5	98.4	98.6	98.5	99.8	98.6	97.7	98.8	98.6	98.5	98.3	92.3
CHN-HEB16231045-2016-G3P8	2	2.1	2.1	1.9	2.1	2.1	2	2	1.6	1.7	1.9	1.8	1.8	2.1	1.9	1.9	2	2	2	2.9	1.3	1.7	2.7	1.4	2.9	2.6	8.7	1.7	0.5	***	99.8	97.8	99.2	99.5	99.5	97.4	98.1	98.2	98.1	98.3	98.2	99.5	98.3	97.4	98.5	98.3	98.2	98	92.1
CHN-HEB16231054-2016-G3P8	1.8	1.9	1.9	1.7	1.9	1.9	1.8	1.8	1.4	1.5	1.7	1.6	1.6	1.9	1.7	1.7	1.8	1.8	1.8	2.7	1.1	1.5	2.5	1.2	2.7	2.4	8.4	1.5	0.3	0.2	***	98	99.4	99.7	99.7	97.6	98.3	98.4	98.3	98.5	98.4	99.7	98.5	97.6	98.7	98.5	98.4	98.2	92.3
CHN-JS2012-2012	1	1.1	1.1	0.8	1.1	1.1	1	1	0.5	0.6	0.8	0.7	0.6	1.1	0.8	0.6	1	1.2	1	2.5	1.9	0.5	2.2	1.8	2.2	2.1	8.2	0.5	1.8	2.1	1.9	***	98.4	98.1	98.1	97.7	99.2	99.3	99.1	98.7	99.3	98.1	99.4	97.7	98	99.4	99.3	99.1	92.5
BGD-Matlab36-2002-G11P8	1.4	1.5	1.5	1.3	1.5	1.5	1.4	1.4	1	1.1	1.3	1.2	1.2	1.5	1.3	1.3	1.4	1.4	1.4	2.2	0.6	1.1	2	0.7	2.2	1.9	8.2	1.1	0.5	0.8	0.6	1.5	***	99.5	99.5	98	98.7	98.8	98.7	99	98.8	99.5	99	98	99.2	99	98.8	98.6	92.6
IND-MCS-KOL-16-2014-G12P11	1.5	1.6	1.6	1.6	1.6	1.8	1.7	1.7	1.3	1.4	1.6	1.5	1.5	1.8	1.6	1.6	1.7	1.7	1.7	2.4	1	1.4	2.1	1.1	2.4	2	8.4	1.4	0.2	0.5	0.3	1.8	0.5	***	99.8	97.9	98.4	98.5	98.4	98.6	98.5	99.8	98.6	97.9	98.8	98.6	98.5	98.3	92.3
ZAF-MRC-DPRU832-2006-G1P8	1.7	1.8	1.8	1.6	1.8	1.8	1.7	1.7	1.3	1.4	1.6	1.5	1.5	1.8	1.6	1.6	1.7	1.7	1.7	2.6	1	1.4	2.4	1.1	2.6	2.2	8.4	1.4	0.2	0.5	0.3	1.8	0.5	0.2	***	97.7	98.4	98.5	98.4	98.6	98.5	99.8	98.6	97.7	98.8	98.6	98.5	98.3	92.3
ZAF-MRC-DPRU1311-2007-G1PX	1.9	2	2	2	2	2	2.1	2.1	1.7	1.8	2	1.9	1.9	2.2	2	2	2.1	2.1	2.1	0.2	2.5	1.8	0.2	2.4	0.2	0.1	9.1	1.8	2.4	2.7	2.5	2.2	2	2.1	2.4	***	98.2	98.1	98	98.2	98.1	97.7	98.2	99.8	97.6	98.2	98.1	97.9	91.8
TGO-MRC-DPRU5123-2010-G9P8	0.7	0.8	0.8	0.6	0.8	0.8	0.7	0.7	0.3	0.4	0.6	0.5	0.3	0.8	0.6	0.6	0.7	1	0.7	2	1.7	0.2	1.8	1.6	1.8	1.7	8.2	0.2	1.6	1.9	1.7	0.7	1.3	1.6	1.6	1.8	***	99.7	99.4	99.2	99.7	98.4	99.8	98.2	98.3	99.8	99.7	99.5	92.6
CHN-NM16151108-2016-G3P8	0.6	0.7	0.7	0.5	0.7	0.7	0.6	0.6	0.2	0.3	0.5	0.4	0.2	0.7	0.5	0.5	0.6	0.8	0.6	2.1	1.6	0.1	1.9	1.5	1.9	1.8	8.3	0.1	1.5	1.8	1.6	0.6	1.2	1.5	1.5	1.9	0.3	***	99.5	99.3	99.8	98.5	99.9	98.1	98.4	99.9	99.8	99.6	92.5
VNM-NT0241-2007-G3P8	0.7	0.8	0.8	0.6	0.8	0.8	0.7	0.7	0.3	0.2	0.6	0.5	0.5	0.8	0.6	0.6	0.7	1	0.7	2.2	1.7	0.4	2	1.6	2	1.9	8.4	0.4	1.6	1.9	1.7	0.8	1.3	1.6	1.6	2	0.6	0.5	***	99	99.5	98.4	99.6	98	98.3	99.6	99.5	99.3	92.3
ITA-PA414-12-2012-G12P8	1.2	1.3	1.3	1.1	1.3	1.3	1.2	1.2	0.7	0.8	1.1	1	0.7	1.3	1.1	1.1	1.2	1.2	1.2	2	1.5	0.6	1.8	1.4	2	1.7	8	0.6	1.4	1.7	1.5	1.2	1.1	1.4	1.4	1.8	0.8	0.7	1.1	***	99.3	98.6	99.4	98.2	98.5	99.4	99.3	99.1	92.6
BRA-pe17890-09-2009-G1P8	0.6	0.7	0.7	0.5	0.7	0.7	0.6	0.6	0.2	0.3	0.5	0.4	0.2	0.7	0.5	0.5	0.6	0.8	0.6	2.1	1.6	0.1	1.9	1.5	1.9	1.8	8.3	0.1	1.5	1.8	1.6	0.6	1.2	1.5	1.5	1.9	0.3	0.2	0.5	0.7	***	98.5	99.9	98.1	98.4	99.9	99.8	99.6	92.5
CHN-R1604-2011-G3P8	1.7	1.8	1.8	1.6	1.8	1.8	1.7	1.7	1.3	1.4	1.6	1.5	1.5	1.8	1.6	1.6	1.7	1.7	1.7	2.6	1	1.4	2.4	1.1	2.6	2.2	8.2	1.4	0.2	0.5	0.3	1.8	0.5	0.2	0.2	2.4	1.6	1.5	1.6	1.4	1.5	***	98.6	97.7	98.8	98.6	98.5	98.3	92.6
CAN-RT004-09-2009-G3P8	0.5	0.6	0.6	0.4	0.6	0.6	0.5	0.5	0.1	0.2	0.4	0.3	0.1	0.6	0.4	0.4	0.5	0.7	0.5	2	1.5	0	1.8	1.4	1.8	1.7	8.5	0	1.4	1.7	1.5	0.5	1.1	1.4	1.4	1.8	0.2	0.1	0.4	0.6	0.1	1.4	***	98.2	98.5	100	99.9	99.7	92.3
CAN-RT073-09-2009-G9P8	1.9	2	2	2	2	2	2.1	2.1	1.7	1.8	2	1.9	1.9	2.2	2	2	2.1	2.1	2.1	0.4	2.5	1.8	0.2	2.4	0.4	0.1	9.1	1.8	2.4	2.7	2.5	2.2	2	2.1	2.4	0.2	1.8	1.9	2	1.8	1.9	2.4	1.8	***	97.6	98.2	98.1	97.9	91.8
ESP-SS257451-2012-G12P8	1.8	1.9	1.9	1.7	1.9	1.9	1.8	1.8	1.4	1.5	1.7	1.6	1.6	1.9	1.7	1.7	1.8	1.8	1.8	2.7	1.3	1.5	2.5	0.1	2.7	2.4	8.7	1.5	1.2	1.5	1.3	1.9	0.8	1.2	1.2	2.5	1.7	1.6	1.7	1.5	1.6	1.2	1.5	2.5	***	98.5	98.4	98.2	92.1
Vanderbilt-VU06-07-21-2006-G3P8	0.5	0.6	0.6	0.4	0.6	0.6	0.5	0.5	0.1	0.2	0.4	0.3	0.1	0.6	0.4	0.4	0.5	0.7	0.5	2	1.5	0	1.8	1.4	1.8	1.7	8.5	0	1.4	1.7	1.5	0.5	1.1	1.4	1.4	1.8	0.2	0.1	0.4	0.6	0.1	1.4	0	1.8	1.5	***	99.9	99.7	92.3
USA-CNMC126-2011-G1P8	0.6	0.7	0.7	0.5	0.7	0.7	0.6	0.6	0.2	0.3	0.5	0.4	0.2	0.7	0.5	0.5	0.6	0.8	0.6	2.1	1.6	0.1	1.9	1.5	1.9	1.8	8.3	0.1	1.5	1.8	1.6	0.6	1.2	1.5	1.5	1.9	0.3	0.2	0.5	0.7	0.2	1.5	0.1	1.9	1.6	0.1	***	99.8	92.5
CHN-JS2011-2011	0.8	1	1	0.7	1	1	0.8	0.8	0.4	0.5	0.7	0.6	0.4	1	0.7	0.7	0.8	1.1	0.8	2.4	1.8	0.3	2.1	1.7	2.1	2	8.3	0.3	1.7	2	1.8	0.8	1.4	1.7	1.7	2.1	0.5	0.4	0.7	1	0.4	1.7	0.3	2.1	1.8	0.3	0.2	***	92.5
USA-Wa-1974-G1P8	8.6	8.7	8.7	8.5	8.7	8.7	8.6	8.6	8.1	8.2	8.5	8.3	8.3	8.7	8.2	8.2	8.6	8.6	8.6	8.8	8.5	8.2	8.8	8.3	9.1	8.7	1.2	8.2	8.2	8.5	8.2	8	8	8.2	8.2	8.8	8	8.1	8.2	8	8.1	8	8.2	8.8	8.5	8.2	8.1	8.1	***
USA-WI61-1983-G9P8	9.6	9.4	9.7	9.4	9.7	9.7	9.6	9.3	9.1	9.2	9.4	9.3	9.3	9.7	8.9	8.9	9.6	9.3	9.6	9.8	9.2	9.2	9.8	9.3	10.1	9.7	5.2	9.2	9.2	9.4	9.2	8.9	8.9	9.2	9.2	9.8	8.9	9.1	9.2	9	9.1	8.9	9.2	9.8	9.4	9.2	9.1	9.1	4.6
DS-1	19.5	19.4	19.4	19.4	19.4	19.3	19.5	19.4	19.7	19.8	19.4	19.8	19.7	19.4	19.7	19.7	19.5	19.7	19.5	19.7	20.4	19.7	19.8	20	19.7	19.8	21.8	19.7	20.4	20.4	20.3	19.9	19.8	20.4	20.1	19.7	19.4	19.8	19.7	19.8	19.5	20.4	19.7	20	20.1	19.7	19.7	19.4	21.3
	N4006	MCHN-HB-33-2019	CHN-HB-7-2019	CHN-L2448-2019-G9P8	CHN-E6398-2019-G9P8	JPN-Tokyo18-30-2018-G9P8	JPN-UR16-01-2016-G9P8	CHN-E2484-2011-G4P8	CHN-L148-2004-G3P8	CHN-R1267-2006-G3P8	JPN-Tokyo16-4754-2017-G9P8-E1	RUS-Nov09-B28-2009-G1P8	RUS-Nov12-N4285-2012-G3P8	JPN-Tokyo18-38-2018-G9P8-E2	CHN-R303-2004-G3P8	ITA-PA01-2004-G3P8	VNM-RVN16.1164-2016-G9P8	ITA-PA95-2013-G3P8	VNM-RVN16.0876-2016-G9P8	NCA-7J-2010-G1P8	ZAF-2371WC-2008-G9P8	USA-2007719674-2007-G1P8	USA-2009727093-2009-G9P8	UGA-BUW-14-A035-2014-G12P8	AUS-CK00083-2008-G1P8	Bethesda-DC1-2009-G9P8	USA-DC4455-40-AG-1988-G1P8	CHN-E956-2008-G3P8	CHN-E1367-2008-G3P8	CHN-HEB16231045-2016-G3P8	CHN-HEB16231054-2016-G3P8	CHN-JS2012-2012	BGD-Matlab36-2002-G11P8	IND-MCS-KOL-16-2014-G12P11	ZAF-MRC-DPRU832-2006-G1P8	ZAF-MRC-DPRU1311-2007-G1PX	TGO-MRC-DPRU5123-2010-G9P8	CHN-NM16151108-2016-G3P8	VNM-NT0241-2007-G3P8	ITA-PA414-12-2012-G12P8	BRA-pe17890-09-2009-G1P8	CHN-R1604-2011-G3P8	CAN-RT004-09-2009-G3P8	CAN-RT073-09-2009-G9P8	ESP-SS257451-2012-G12P8	Vanderbilt-VU06-07-21-2006-G3P8	USA-CNMC126-2011-G1P8	CHN-JS2011-2011	USA-Wa-1974-G1P8
NSP3
	CHN-N4006-2020	CHN-E6398-2019-G9P8	JPN-Tokyo18-38-2018-G9P8-E2	CHN-HB-33-2019	JPN-YM017-2013-G9P8	CHN-HB-7-2019	VNM-RVN16.1467-2016-G9P8	ITA-PA95-2013-G3P8	BGD-Dhaka25-2002-G12P8	JPN-Tokyo18-30-2018-G9P8-E2	MWI-MW2-191-2000-G1P8	JPN-Tokyo18-43-2018-G9P8-E2	CHN-JZ1812-2018-G9P8	PRY-1755SR-2009-G1P8	USA2008747322-2008-G3P8	CAU09-376	KOR-CAU14-1-262-2014-G3P9	AUS-CK00089-2009-G1P8	CU769-KK	Bethesda-DC130-1976-G3P8	USA-DC4455-1988-G1P8	Bethesda-DC5115-1977-G4P8	CHN-E093-2007-G3P8	CHN-E931-2008-G4P6	E1911-2009-G1P8	CHN-E2421-2010-G3P8	CHN-E2484-2011-G4P8	JPN-EnRo2339-2014-G1P8	CHN-GD18442005-2018-G3P8	MOZ-HGM0007-2014-G1P8	JPN-KN067-2013-G1P8	CHN-NM16151098-2016-G3P8	CHN-NM16151108-2016-G3P8	RVA-Human-wt-VNM-NT0643-2008-G3P8	ITA-PA414-12-2012-G12P8	ITA-PR793-2009-G3P8	KOR-RN-019-2016-G4P6	CAN-RT002-07-2007-G3P8	CAN-RT131-07-2008-G3P8	CHN-SC16511014-2016-G3P8	CHN-SC16511036-2016-G3P8	CHN-SC16511047-2016-G3P8	BRA-SE20323-2011-G3P8	JPN-SP021-2013-G9P8	ESP-SS66106040-2014-G12P8	NPL-TK1797-2007-G9P8	USA-Wa-1974-G1P8	YO-1977-G3P1A8	AN38
CHN-N4006-2020	***	100	99.9	99.8	99.8	99.7	99.7	99.5	99.2	99.7	99.1	100	99.9	94	94	87.8	87.9	87.9	87.8	95.7	94.7	95.6	88	87.9	88	94.2	93.7	94.2	93.8	95	94.2	93.5	93.4	94.2	95.2	94.3	94.2	94.2	93.8	93.4	98.5	98.7	94	93.6	94.1	87.9	95.5	95.3	95.2
CHN-E6398-2019-G9P8	0.1	***	99.9	99.9	99.9	99.8	99.8	99.6	99.4	99.7	99.2	100	100	94.1	94.1	87.9	88	88	87.9	95.8	94.9	95.7	88.1	88	88.1	94.3	93.8	94.3	93.9	95.1	94.3	93.6	93.5	94.3	95.3	94.4	94.3	94.3	93.9	93.5	98.6	98.8	94.1	93.7	94.2	88	95.6	95.4	95.3
JPN-Tokyo18-38-2018-G9P8-E2	0.2	0.1	***	99.8	99.8	99.7	99.7	99.5	99.2	99.6	99.1	99.9	99.9	94	94	87.8	87.9	87.9	87.8	95.7	94.7	95.6	88	87.9	88	94.2	93.7	94.2	93.8	95	94.2	93.5	93.4	94.2	95.2	94.3	94.2	94.2	93.8	93.4	98.5	98.7	94	93.6	94.1	87.9	95.5	95.3	95.2
CHN-HB-33-2019	0.2	0.1	0.2	***	99.8	99.7	99.7	99.5	99.2	99.6	99.1	99.9	99.9	94	94	87.8	87.9	87.9	87.8	95.7	94.7	95.6	88	87.9	88	94.2	93.7	94.2	93.8	95	94.2	93.5	93.4	94.2	95.2	94.3	94.2	94.2	93.8	93.4	98.5	98.7	94	93.6	94.1	87.9	95.5	95.3	95.2
JPN-YM017-2013-G9P8	0.2	0.1	0.2	0.2	***	99.7	99.9	99.7	99.5	99.6	99.4	99.9	99.9	94.2	94.2	88	88.1	88.1	88	95.9	95	95.8	88.2	88.1	88.2	94.4	93.9	94.4	94	95.2	94.4	93.7	93.6	94.4	95.4	94.5	94.4	94.4	94	93.6	98.7	98.9	94.2	93.8	94.3	88.1	95.7	95.5	95.4
CHN-HB-7-2019	0.3	0.2	0.3	0.3	0.3	***	99.6	99.4	99.1	99.5	99	99.8	99.8	94.1	94.1	87.6	87.7	87.7	87.6	95.6	94.6	95.5	87.8	87.7	87.8	94.3	93.8	94.3	93.9	94.9	94.3	93.6	93.5	94.3	95	94.4	94.3	94.3	93.9	93.5	98.4	98.6	94.1	93.7	94.2	87.7	95.4	95.2	95.1
VNM-RVN16.1467-2016-G9P8	0.3	0.2	0.3	0.3	0.1	0.4	***	99.6	99.4	99.5	99.2	99.8	99.8	94.3	94.3	88.1	88.2	88.2	88.1	95.8	95.1	95.7	88.3	88.2	88.3	94.5	94	94.5	94.1	95.3	94.5	93.8	93.7	94.5	95.5	94.6	94.5	94.5	94.1	93.7	98.8	99	94.3	93.9	94.4	88.2	95.6	95.6	95.5
ITA-PA95-2013-G3P8	0.5	0.4	0.5	0.5	0.3	0.6	0.4	***	99.1	99.2	99	99.6	99.6	94.1	94.1	88.1	88.2	88.2	88.1	95.8	94.9	95.7	88.3	88.2	88.3	94.3	93.8	94.3	93.9	95.1	94.3	93.6	93.5	94.3	95.3	94.4	94.3	94.3	93.9	93.5	98.4	98.6	94.1	93.7	94.2	88.2	95.6	95.4	95.3
BGD-Dhaka25-2002-G12P8	0.8	0.6	0.8	0.8	0.5	0.9	0.6	0.9	***	99	99.2	99.4	99.4	94.1	94.1	87.5	87.6	87.6	87.5	95.6	94.5	95.4	87.7	87.8	87.7	94.3	93.8	94.3	93.9	94.9	94.3	93.6	93.5	94.3	95.1	94.4	94.3	94.3	93.9	93.7	98.2	98.4	94.1	93.7	94.2	87.6	95.3	95.4	95.1
JPN-Tokyo18-30-2018-G9P8-E2	0.4	0.3	0.4	0.4	0.4	0.5	0.5	0.8	1	***	98.9	99.7	99.7	94	94	88.1	88.2	88.2	88.1	95.5	94.5	95.4	88.3	88.2	88.3	94.2	93.7	94.2	93.8	94.7	94.2	93.5	93.4	94.2	95	94.3	94.2	94.2	93.8	93.4	98.3	98.5	94	93.6	94.1	88.2	95.3	95.3	95
MWI-MW2-191-2000-G1P8	0.9	0.8	0.9	0.9	0.6	1	0.8	1	0.8	1.1	***	99.2	99.2	94.2	94.2	87.8	87.9	87.9	87.8	95.9	95.1	95.9	88	88.4	88	94.4	93.9	94.4	94	95.2	94.4	93.7	93.6	94.4	95.4	94.5	94.4	94.4	94	93.8	98.3	98.5	94.2	93.8	94.3	88.1	95.8	95.5	95.4
JPN-Tokyo18-43-2018-G9P8-E2	0.1	0	0.1	0.1	0.1	0.2	0.2	0.4	0.6	0.3	0.8	***	100	94.1	94.1	87.9	88	88	87.9	95.8	94.9	95.7	88.1	88	88.1	94.3	93.8	94.3	93.9	95.1	94.3	93.6	93.5	94.3	95.3	94.4	94.3	94.3	93.9	93.5	98.6	98.8	94.1	93.7	94.2	88	95.6	95.4	95.3
CHN-JZ1812-2018-G9P8	0.1	0	0.1	0.1	0.1	0.2	0.2	0.4	0.6	0.3	0.8	0	***	94.1	94.1	87.9	88	88	87.9	95.8	94.9	95.7	88.1	88	88.1	94.3	93.8	94.3	93.9	95.1	94.3	93.6	93.5	94.3	95.3	94.4	94.3	94.3	93.9	93.5	98.6	98.8	94.1	93.7	94.2	88	95.6	95.4	95.3
PRY-1755SR-2009-G1P8	6.3	6.1	6.3	6.3	6	6.1	5.9	6.1	6.1	6.3	6	6.1	6.1	***	99.6	87	86.9	87.2	87	96.2	95.6	96	87.2	88.1	87.2	99.1	99.1	99.6	98.7	95.7	99.6	98.5	98.4	99.6	95.6	99.7	99.6	99.8	99.4	98.5	93.4	93.6	99.6	99	99.7	87.8	96.1	95.8	95.6
USA2008747322-2008-G3P8	6.3	6.1	6.3	6.3	6	6.1	5.9	6.1	6.1	6.3	6	6.1	6.1	0.4	***	87	86.9	87.2	87	96.2	95.6	96	87.2	88.1	87.2	99.6	99.1	99.6	99.1	95.7	99.6	98.5	98.4	99.6	95.6	99.7	99.6	99.8	99.8	98.9	93.4	93.6	99.6	99	99.7	87.8	96.1	95.8	95.6
CAU09-376	12.5	12.4	12.5	12.5	12.2	12.7	12.1	12.1	12.9	12.2	12.5	12.4	12.4	13.2	13.2	***	98.6	99.4	99.5	88.7	88.1	88.4	99.7	95.5	99.6	87	87.2	87	86.8	88.3	87	86.8	86.7	86.9	88.6	87.1	87	87.2	86.9	86.4	87.4	87.6	87	87.2	87.1	95.5	88.3	88.9	88.3
KOR-CAU14-1-262-2014-G3P9	12.4	12.2	12.4	12.4	12.1	12.5	12	12	12.8	12.1	12.4	12.2	12.2	13.3	13.3	1.4	***	98.4	98.5	88.7	88.4	88.5	98.7	95.3	98.6	86.9	87.1	86.9	86.7	88.4	86.9	86.7	86.6	87.2	88.3	87	86.9	87.1	86.8	86.3	87.5	87.7	86.9	87.1	87	95.7	88.4	88.9	88
AUS-CK00089-2009-G1P8	12.4	12.2	12.4	12.4	12.1	12.5	12	12	12.8	12.1	12.4	12.2	12.2	13	13	0.6	1.6	***	99.9	88.9	88.3	88.6	99.5	95.3	99.4	87.2	87.5	87.2	87	88.4	87.2	87	86.9	87.1	88.7	87.4	87.2	87.5	87.1	86.6	87.5	87.7	87.2	87.5	87.4	95.1	88.5	89.1	88.4
CU769-KK	12.5	12.4	12.5	12.5	12.2	12.7	12.1	12.1	12.9	12.2	12.5	12.4	12.4	13.2	13.2	0.5	1.5	0.1	***	88.7	88.2	88.5	99.6	95.2	99.5	87	87.2	87	86.8	88.3	87	86.8	86.7	86.9	88.6	87.1	87	87.2	86.9	86.4	87.4	87.6	87	87.2	87.1	95.2	88.4	89	88.3
Bethesda-DC130-1976-G3P8	4.5	4.4	4.5	4.5	4.2	4.6	4.4	4.4	4.6	4.7	4.2	4.4	4.4	3.9	3.9	11.3	11.5	11.2	11.3	***	98.5	99.4	88.9	89.2	89.2	96.2	95.7	96.2	95.8	97.1	96.2	95.5	95.4	96.1	97.2	96.4	96.2	96.5	96	95.6	94.9	95.1	96.2	95.6	96.4	89.2	99.5	97.6	97.4
USA-DC4455-1988-G1P8	5.4	5.3	5.4	5.4	5.2	5.5	5.1	5.3	5.5	5.7	5.2	5.3	5.3	4.6	4.6	11.9	11.7	11.7	11.9	1.5	***	98.7	88.4	88.3	88.6	95.6	95.1	95.6	95.2	96	95.6	94.9	94.7	95.5	96	95.7	95.6	95.8	95.4	95	94.3	94.5	95.6	95	95.7	88.6	98.8	97.2	96.2
Bethesda-DC5115-1977-G4P8	4.5	4.4	4.5	4.5	4.2	4.6	4.4	4.4	4.6	4.7	4.2	4.4	4.4	4.1	4.1	11.6	11.7	11.5	11.6	0.6	1.3	***	88.7	88.9	89	96	95.7	96	95.6	96.7	96	95.5	95.4	95.9	96.8	96.1	96	96.2	95.8	95.4	94.7	95	96	95.6	96.1	88.7	99.7	97.4	97
CHN-E093-2007-G3P8	12.4	12.2	12.4	12.4	12.1	12.5	12	12	12.8	12.1	12.4	12.2	12.2	13	13	0.3	1.3	0.5	0.4	11.2	11.7	11.5	***	95.4	99.7	87.2	87.5	87.2	87	88.5	87.2	87	86.9	87.1	88.9	87.4	87.2	87.5	87.1	86.6	87.6	87.8	87.2	87.5	87.4	95.4	88.6	89.1	88.5
CHN-E931-2008-G4P6	12.1	12	12.1	12.1	11.8	12.2	11.7	11.7	12.2	11.8	11.4	12	12	11.7	11.7	4.7	4.9	4.9	5.1	10.6	11.4	10.9	4.8	***	95.3	88.1	88.3	88.3	87.9	88.4	88.3	87.9	87.8	88	89	88.2	88.3	88.3	88	87.5	88.2	88.4	88	88.3	88.2	96.5	88.7	89.2	88.6
E1911-2009-G1P8	12.4	12.2	12.4	12.4	12.1	12.5	12	12	12.8	12.1	12.4	12.2	12.2	13	13	0.4	1.4	0.6	0.5	10.9	11.4	11.2	0.3	4.9	***	87.2	87.5	87.2	87	88.5	87.2	87	86.9	87.1	88.9	87.4	87.2	87.5	87.1	86.6	87.6	87.8	87.2	87.5	87.4	95.3	88.9	89.1	88.5
CHN-E2421-2010-G3P8	6	5.9	6	6	5.8	5.9	5.7	5.9	5.9	6	5.8	5.9	5.9	0.9	0.4	13.2	13.3	13	13.2	3.9	4.6	4.1	13	11.7	13	***	98.7	99.1	99.1	95.5	99.1	98.3	98.2	99.1	95.4	99.2	99.1	99.4	99.4	98.9	93.6	93.8	99.1	98.6	99.2	87.8	96.1	95.8	95.6
CHN-E2484-2011-G4P8	6.5	6.4	6.5	6.5	6.3	6.4	6.1	6.4	6.4	6.5	6.3	6.4	6.4	0.9	0.9	13	13.2	12.9	13	4.3	5	4.3	12.9	11.5	12.9	1.3	***	99.4	98.3	95.4	99.4	99.1	99	99.4	95.3	99.5	99.4	99.4	99	98.1	92.9	93.1	99.1	99.7	99.2	87.6	95.6	95.5	95.2
JPN-EnRo2339-2014-G1P8	6	5.9	6	6	5.8	5.9	5.7	5.9	5.9	6	5.8	5.9	5.9	0.4	0.4	13.2	13.3	13	13.2	3.9	4.6	4.1	13	11.4	13	0.9	0.6	***	98.7	96.1	100	98.7	98.6	99.8	96	99.9	100	99.8	99.4	98.5	93.6	93.8	99.6	99.2	99.7	87.8	96.1	96	96
CHN-GD18442005-2018-G3P8	6.5	6.4	6.5	6.5	6.3	6.4	6.1	6.4	6.4	6.5	6.3	6.4	6.4	1.3	0.9	13.5	13.6	13.3	13.5	4.3	5.1	4.6	13.3	11.9	13.3	0.9	1.7	1.3	***	94.9	98.7	97.6	97.5	98.7	94.7	98.8	98.7	98.9	98.9	98.7	93.1	93.4	98.7	98.2	98.8	87.6	95.7	95.2	95
MOZ-HGM0007-2014-G1P8	5.3	5.2	5.3	5.3	5.1	5.4	4.9	5.2	5.4	5.5	5.1	5.2	5.2	4.5	4.5	11.7	11.8	11.6	11.7	2.9	4	3.3	11.6	11.4	11.6	4.7	4.7	4	5.4	***	96.1	95.2	95.1	96.1	98.9	96	96.1	95.9	95.5	94.6	94.3	94.5	95.7	95.3	95.8	88.6	96.8	96.5	98.7
JPN-KN067-2013-G1P8	6	5.9	6	6	5.8	5.9	5.7	5.9	5.9	6	5.8	5.9	5.9	0.4	0.4	13.2	13.3	13	13.2	3.9	4.6	4.1	13	11.4	13	0.9	0.6	0	1.3	4	***	98.7	98.6	99.8	96	99.9	100	99.8	99.4	98.5	93.6	93.8	99.6	99.2	99.7	87.8	96.1	96	96
CHN-NM16151098-2016-G3P8	6.7	6.6	6.7	6.7	6.5	6.6	6.4	6.6	6.6	6.7	6.5	6.6	6.6	1.5	1.5	13.6	13.7	13.4	13.6	4.6	5.3	4.6	13.4	12	13.4	1.7	0.9	1.3	2.4	4.9	1.3	***	99.9	98.7	95.1	98.8	98.7	98.7	98.4	98.3	93.6	93.4	98.5	99	98.6	87.1	95.4	95.3	95
CHN-NM16151108-2016-G3P8	6.8	6.7	6.8	6.8	6.6	6.7	6.5	6.7	6.7	6.8	6.6	6.7	6.7	1.6	1.6	13.7	13.8	13.5	13.7	4.7	5.4	4.7	13.5	12.2	13.5	1.8	1	1.4	2.5	5	1.4	0.1	***	98.6	95	98.7	98.6	98.6	98.3	98.2	93.5	93.2	98.4	98.9	98.5	87	95.3	95.2	94.9
RVA-Human-wt-VNM-NT0643-2008-G3P8	6	5.9	6	6	5.8	5.9	5.7	5.9	5.9	6	5.8	5.9	5.9	0.4	0.4	13.2	13	13	13.2	3.9	4.6	4.1	13	11.7	13	0.9	0.6	0.2	1.3	4	0.2	1.3	1.4	***	95.8	99.9	99.8	99.8	99.4	98.5	93.6	93.8	99.6	99.2	99.7	87.7	96	95.9	95.8
ITA-PA414-12-2012-G12P8	5.1	4.9	5.1	5.1	4.8	5.2	4.7	4.9	5.2	5.3	4.8	4.9	4.9	4.6	4.6	11.4	11.8	11.3	11.4	2.9	4	3.3	11.3	10.9	11.3	4.8	4.8	4.1	5.5	1.1	4.1	5	5.2	4.4	***	95.9	96	95.8	95.4	94.5	94.5	94.7	95.6	95.2	95.7	88.9	96.9	96.8	98.9
ITA-PR793-2009-G3P8	5.9	5.8	5.9	5.9	5.7	5.8	5.5	5.8	5.8	5.9	5.7	5.8	5.8	0.3	0.3	13	13.2	12.9	13	3.8	4.5	4	12.9	11.5	12.9	0.8	0.5	0.1	1.2	4.1	0.1	1.2	1.3	0.1	4.2	***	99.9	99.9	99.5	98.6	93.7	93.9	99.7	99.4	99.8	87.9	96.2	96.1	95.9
KOR-RN-019-2016-G4P6	6	5.9	6	6	5.8	5.9	5.7	5.9	5.9	6	5.8	5.9	5.9	0.4	0.4	13.2	13.3	13	13.2	3.9	4.6	4.1	13	11.4	13	0.9	0.6	0	1.3	4	0	1.3	1.4	0.2	4.1	0.1	***	99.8	99.4	98.5	93.6	93.8	99.6	99.2	99.7	87.8	96.1	96	96
CAN-RT002-07-2007-G3P8	6	5.9	6	6	5.8	5.9	5.7	5.9	5.9	6	5.8	5.9	5.9	0.2	0.2	12.9	13	12.8	12.9	3.7	4.3	3.9	12.8	11.4	12.8	0.6	0.6	0.2	1.1	4.2	0.2	1.3	1.4	0.2	4.4	0.1	0.2	***	99.6	98.7	93.6	93.8	99.8	99.2	99.9	88	96.4	96	95.8
CAN-RT131-07-2008-G3P8	6.5	6.4	6.5	6.5	6.3	6.4	6.1	6.4	6.4	6.5	6.3	6.4	6.4	0.6	0.2	13.3	13.4	13.2	13.3	4.1	4.8	4.3	13.2	11.8	13.2	0.6	1	0.6	1.1	4.7	0.6	1.6	1.7	0.6	4.8	0.5	0.6	0.4	***	98.7	93	93.5	99.4	98.9	99.5	87.7	95.9	95.6	95.4
CHN-SC16511014-2016-G3P8	7	6.9	7	7	6.7	6.9	6.6	6.9	6.6	7	6.5	6.9	6.9	1.5	1.1	14	14.1	13.8	14	4.6	5.3	4.8	13.8	12.4	13.8	1.1	2	1.5	1.3	5.6	1.5	1.7	1.9	1.5	5.8	1.4	1.5	1.3	1.3	***	93.6	93.4	98.5	98	98.6	87.1	95.5	95	94.7
CHN-SC16511036-2016-G3P8	1.5	1.4	1.5	1.5	1.3	1.6	1.2	1.6	1.9	1.7	1.7	1.4	1.4	7	7	12.9	12.8	12.8	12.9	5.4	5.9	5.4	12.8	12.1	12.7	6.7	7.2	6.7	7.2	6	6.7	6.5	6.6	6.7	5.8	6.6	6.7	6.7	7.2	6.7	***	99.6	93.4	92.8	93.5	88.5	94.6	94.5	94.5
CHN-SC16511047-2016-G3P8	1.3	1.2	1.3	1.3	1.1	1.4	1	1.4	1.6	1.5	1.5	1.2	1.2	6.7	6.7	12.6	12.5	12.5	12.6	5.2	5.6	5.2	12.5	11.8	12.5	6.5	7	6.5	7	5.8	6.5	6.7	6.8	6.5	5.5	6.4	6.5	6.5	6.7	7	0.4	***	93.6	93	93.7	88.7	94.9	94.7	94.7
BRA-SE20323-2011-G3P8	6.3	6.1	6.3	6.3	6	6.1	5.9	6.1	6.1	6.3	6	6.1	6.1	0.4	0.4	13.2	13.3	13	13.2	3.9	4.6	4.1	13	11.7	13	0.9	0.9	0.4	1.3	4.5	0.4	1.5	1.6	0.4	4.6	0.3	0.4	0.2	0.6	1.5	7	6.7	***	99	99.7	88	96.1	95.8	95.6
JPN-SP021-2013-G9P8	6.6	6.5	6.6	6.6	6.4	6.5	6.2	6.5	6.5	6.6	6.4	6.5	6.5	1	1	13	13.1	12.9	13	4.5	5.2	4.5	12.9	11.5	12.9	1.4	0.3	0.8	1.9	4.8	0.8	1	1.1	0.8	4.9	0.6	0.8	0.8	1.1	2.1	7.3	7.1	1	***	99.1	87.6	95.5	95.5	95.1
ESP-SS66106040-2014-G12P8	6.1	6	6.1	6.1	5.9	6	5.8	6	6	6.1	5.9	6	6	0.3	0.3	13	13.2	12.9	13	3.8	4.5	4	12.9	11.5	12.9	0.8	0.8	0.3	1.2	4.4	0.3	1.4	1.5	0.3	4.5	0.2	0.3	0.1	0.5	1.4	6.9	6.6	0.3	0.9	***	87.9	96.2	95.9	95.7
NPL-TK1797-2007-G9P8	12.2	12.1	12.2	12.2	12	12.4	11.8	11.8	12.6	12	12	12.1	12.1	12.1	12.1	4.7	4.5	5.2	5.1	10.9	11.2	11.2	4.8	3.7	4.9	12.1	12.2	12.1	12.4	11.4	12.1	12.7	12.9	12.1	11.3	12	12.1	11.8	12.2	12.9	11.8	11.5	11.8	12.2	12	***	88.6	89.4	88.9
USA-Wa-1974-G1P8	4.6	4.5	4.6	4.6	4.3	4.7	4.5	4.5	4.7	4.8	4.3	4.5	4.5	4	4	11.7	11.8	11.6	11.7	0.5	1.2	0.3	11.6	11	11.3	4	4.5	4	4.5	3.2	4	4.7	4.8	4	3.2	3.9	4	3.8	4.2	4.7	5.5	5.3	4	4.6	3.9	11.3	***	97.5	97.1
YO-1977-G3P1A8	4.9	4.8	4.9	4.9	4.7	5.1	4.6	4.8	4.8	4.9	4.7	4.8	4.8	4.3	4.3	11.2	11.3	11.1	11.2	2.4	2.9	2.6	11.1	10.5	11.1	4.3	4.6	4.1	5	3.5	4.1	4.8	4.9	4.1	3.3	4	4.1	4.1	4.6	5.3	5.6	5.4	4.3	4.6	4.2	10.5	2.5	***	96.8
AN38	5.1	4.9	5.1	5.1	4.8	5.2	4.7	4.9	5.2	5.3	4.8	4.9	4.9	4.6	4.6	11.7	12.1	11.6	11.7	2.6	3.8	3.1	11.6	11.2	11.6	4.6	4.8	4.1	5.3	1.3	4.1	5	5.1	4.3	1.1	4.2	4.1	4.3	4.8	5.5	5.8	5.5	4.6	4.9	4.5	11.3	3	3.3	***
DS-1	27	26.9	27	27	26.9	27.2	26.7	27.3	27.3	26.7	27.3	26.9	26.9	26.7	26.5	26.3	26.5	26.5	26.7	26.4	26.5	26.8	26.3	26.1	26.6	26.2	26.5	26.4	26	25.9	26.4	27.5	27.6	26.2	26.5	26.4	26.4	26.5	26.5	26.5	27.2	27.2	26.8	26.9	26.7	26.3	26.5	26.4	26
	CHN-N4006-2020	CHN-E6398-2019-G9P8	JPN-Tokyo18-38-2018-G9P8-E2	CHN-HB-33-2019	JPN-YM017-2013-G9P8	CHN-HB-7-2019	VNM-RVN16.1467-2016-G9P8	ITA-PA95-2013-G3P8	BGD-Dhaka25-2002-G12P8	JPN-Tokyo18-30-2018-G9P8-E2	MWI-MW2-191-2000-G1P8	JPN-Tokyo18-43-2018-G9P8-E2	CHN-JZ1812-2018-G9P8	PRY-1755SR-2009-G1P8	USA2008747322-2008-G3P8	CAU09-376	KOR-CAU14-1-262-2014-G3P9	AUS-CK00089-2009-G1P8	CU769-KK	Bethesda-DC130-1976-G3P8	USA-DC4455-1988-G1P8	Bethesda-DC5115-1977-G4P8	CHN-E093-2007-G3P8	CHN-E931-2008-G4P6	E1911-2009-G1P8	CHN-E2421-2010-G3P8	CHN-E2484-2011-G4P8	JPN-EnRo2339-2014-G1P8	CHN-GD18442005-2018-G3P8	MOZ-HGM0007-2014-G1P8	JPN-KN067-2013-G1P8	CHN-NM16151098-2016-G3P8	CHN-NM16151108-2016-G3P8	RVA-Human-wt-VNM-NT0643-2008-G3P8	ITA-PA414-12-2012-G12P8	ITA-PR793-2009-G3P8	KOR-RN-019-2016-G4P6	CAN-RT002-07-2007-G3P8	CAN-RT131-07-2008-G3P8	CHN-SC16511014-2016-G3P8	CHN-SC16511036-2016-G3P8	CHN-SC16511047-2016-G3P8	BRA-SE20323-2011-G3P8	JPN-SP021-2013-G9P8	ESP-SS66106040-2014-G12P8	NPL-TK1797-2007-G9P8	USA-Wa-1974-G1P8	YO-1977-G3P1A8	AN38
NSP5
	CHN-N4006-2020	CHN-Z2768-2019-G9P8	CHN-E6398-2019-G9P8	CHN-HB-33-2019	JPN-Tokyo18-39-2018-G9P8-E2	CHN-HB-1-2019	KOR-CAU09-376	USA-CNMC9-2011-G1P8	USA-SSCRTV_00075-2015-G12P8	BRA-QUI-59-F3-2010-G1P8	KEN-KDH651-2010-G12P8	CHN-Z1557-2011-G3P8	CHN-E2461-2011-G3P8	MOZ-0060a-2012-G12P8	MOZ-0289-2012-G12P6	BEL-BE00025-2007-G1P8	Bel-BE00061-2000-G1P8	AUS-CK20019-2001-G1P8	CMH055-2007	USA-CNMC22-2011-G1P8	CU875-BK	Bethesda-DC129-1976-G3P8	CHN-E329-2007-G3P8	CHN-E1861-2009-G3P8	CHN-E2000-2010-G3P8	CHN-HEB16231045-2016-G3P8	CHN-HEB16231054-2016-G3P8	LL11131077	GHA-M0094-2010-G9P8	TGO-MRC-DPRU5123-2010-G9P8	CHN-NM16151108-2016-G3P8	RUS-Nov04-H390-2004-G1P4	RUS-Novosibirsk-NS16-A60-2016-G4P8	RUS-Novosibirsk-NS17-A993-2017-G12P8	RUS-Novosibirsk-NS18-A1413-2018-G12P8	JPN-NT062-2013-G9P8	CHN-R1604-2011-G3P8	ARG-Res1730-1998-G4P8	rj1527-1998	CHN-SC16511036-2016-G3P8	USA-SSCRTV_00009-2013-GXPX	JPN-Tokyo18-30-2018-G9P8-E2	JPN-Tokyo18-38-2018-G9P8-E2	JPN-Tokyo18-43-2018-G9P8-E2	CHN-Y128-2004-G1P8	USA-Wa-1974-G1P8	DS-1
CHN-N4006-2020	***	100	100	99.8	100	99.8	99.3	99.3	99.2	99.3	99.2	99.2	99.2	99.2	99.2	98.5	98.5	98.7	98.1	97.8	98	93.8	98	97.8	97.8	97.8	97.8	97.8	97.8	97.6	97.5	98.5	98	98	97.8	97.8	97.8	98.8	98.1	97.8	97.5	100	100	100	97.8	94.3	84.3	CHN-N4006-2020
CHN-Z2768-2019-G9P8	0	***	100	99.8	100	99.8	99.3	99.3	99.2	99.3	99.2	99.2	99.2	99.2	99.2	98.5	98.5	98.7	98.1	97.8	98	93.8	98	97.8	97.8	97.8	97.8	97.8	97.8	97.6	97.5	98.5	98	98	97.8	97.8	97.8	98.8	98.1	97.8	97.5	100	100	100	97.8	94.3	84.3	CHN-Z2768-2019-G9P8
CHN-E6398-2019-G9P8	0	0	***	99.8	100	99.8	99.3	99.3	99.2	99.3	99.2	99.2	99.2	99.2	99.2	98.5	98.5	98.7	98.1	97.8	98	93.8	98	97.8	97.8	97.8	97.8	97.8	97.8	97.6	97.5	98.5	98	98	97.8	97.8	97.8	98.8	98.1	97.8	97.5	100	100	100	97.8	94.3	84.3	CHN-E6398-2019-G9P8
CHN-HB-33-2019	0.2	0.2	0.2	***	99.8	100	99.2	99.2	99	99.2	99	99	99	99	99	98.3	98.3	98.5	98	97.6	97.8	93.9	97.8	97.6	97.6	97.6	97.6	97.6	97.6	97.5	97.3	98.3	97.8	97.8	97.6	97.6	97.6	98.7	98	97.6	97.3	99.8	99.8	99.8	97.6	94.4	84.2	CHN-HB-33-2019
JPN-Tokyo18-39-2018-G9P8-E2	0	0	0	0.2	***	99.8	99.3	99.3	99.2	99.3	99.2	99.2	99.2	99.2	99.2	98.5	98.5	98.7	98.1	97.8	98	93.8	98	97.8	97.8	97.8	97.8	97.8	97.8	97.6	97.5	98.5	98	98	97.8	97.8	97.8	98.8	98.1	97.8	97.5	100	100	100	97.8	94.3	84.3	JPN-Tokyo18-39-2018-G9P8-E2
CHN-HB-1-2019	0.2	0.2	0.2	0	0.2	***	99.2	99.2	99	99.2	99	99	99	99	99	98.3	98.3	98.5	98	97.6	97.8	93.9	97.8	97.6	97.6	97.6	97.6	97.6	97.6	97.5	97.3	98.3	97.8	97.8	97.6	97.6	97.6	98.7	98	97.6	97.3	99.8	99.8	99.8	97.6	94.4	84.2	CHN-HB-1-2019
KOR-CAU09-376	0.7	0.7	0.7	0.8	0.7	0.8	***	99.7	99.5	99.7	99.5	99.5	99.5	99.5	99.5	98.8	98.8	99	98.5	98.1	98.3	93.4	98.3	98.1	98.1	98.1	98.1	98.1	98.1	98	97.8	98.8	98.3	98.3	98.1	98.1	98.1	99.2	98.5	98.1	97.8	99.3	99.3	99.3	98.1	93.9	84	KOR-CAU09-376
USA-CNMC9-2011-G1P8	0.7	0.7	0.7	0.8	0.7	0.8	0.3	***	99.5	99.7	99.5	99.5	99.8	99.5	99.5	99.2	99.2	99.3	98.5	98.1	98.3	93.4	98.3	98.1	98.1	98.1	98.1	98.1	98.1	98	97.8	99.2	98.3	98.3	98.1	98.1	98.1	99.5	98.5	98.1	97.8	99.3	99.3	99.3	98.1	93.9	84.3	USA-CNMC9-2011-G1P8
USA-SSCRTV_00075-2015-G12P8	0.8	0.8	0.8	1	0.8	1	0.5	0.5	***	99.8	99.7	99.7	99.3	99.7	99.7	99	98.7	99.2	98.7	98.3	98.5	93.6	98.5	98.3	98.3	98.3	98.3	98.3	98.3	98.5	98.3	99	98.5	98.5	98.3	98.3	98.3	99	98.7	98.3	98.3	99.2	99.2	99.2	98.3	94.1	84.5	USA-SSCRTV_00075-2015-G12P8
BRA-QUI-59-F3-2010-G1P8	0.7	0.7	0.7	0.8	0.7	0.8	0.3	0.3	0.2	***	99.8	99.8	99.5	99.8	99.8	99.2	98.8	99.3	98.8	98.5	98.7	93.8	98.7	98.5	98.5	98.5	98.5	98.5	98.5	98.3	98.1	99.2	98.7	98.7	98.5	98.5	98.5	99.2	98.8	98.5	98.1	99.3	99.3	99.3	98.5	94.3	84.3	BRA-QUI-59-F3-2010-G1P8
KEN-KDH651-2010-G12P8	0.8	0.8	0.8	1	0.8	1	0.5	0.5	0.3	0.2	***	99.7	99.3	99.7	99.7	99	98.7	99.2	98.7	98.3	98.5	93.6	98.5	98.3	98.3	98.3	98.3	98.3	98.3	98.1	98	99	98.5	98.5	98.3	98.3	98.3	99	98.7	98.3	98	99.2	99.2	99.2	98.3	94.1	84.2	KEN-KDH651-2010-G12P8
CHN-Z1557-2011-G3P8	0.8	0.8	0.8	1	0.8	1	0.5	0.5	0.3	0.2	0.3	***	99.3	99.7	99.7	99	98.7	99.2	98.7	98.3	98.5	93.6	98.5	98.3	98.3	98.3	98.3	98.3	98.3	98.1	98	99	98.5	98.5	98.3	98.3	98.3	99	98.7	98.3	98	99.2	99.2	99.2	98.3	94.1	84.2	CHN-Z1557-2011-G3P8
CHN-E2461-2011-G3P8	0.8	0.8	0.8	1	0.8	1	0.5	0.2	0.7	0.5	0.7	0.7	***	99.3	99.3	99	99	99.2	98.3	98	98.1	93.3	98.1	98	98	98	98	98	98	97.8	97.6	99	98.1	98.1	98	98	98	99.3	98.3	98	97.6	99.2	99.2	99.2	98	93.9	84.3	CHN-E2461-2011-G3P8
MOZ-0060a-2012-G12P8	0.8	0.8	0.8	1	0.8	1	0.5	0.5	0.3	0.2	0.3	0.3	0.7	***	99.7	99	98.7	99.2	98.7	98.3	98.5	93.6	98.5	98.3	98.3	98.3	98.3	98.3	98.3	98.1	98	99	98.5	98.5	98.3	98.3	98.3	99	98.7	98.3	98	99.2	99.2	99.2	98.3	94.1	84.2	MOZ-0060a-2012-G12P8
MOZ-0289-2012-G12P6	0.8	0.8	0.8	1	0.8	1	0.5	0.5	0.3	0.2	0.3	0.3	0.7	0.3	***	99	98.7	99.2	98.7	98.7	98.5	93.6	98.5	98.3	98.3	98.3	98.3	98.3	98.7	98.1	98	99	98.5	98.5	98.3	98.3	98.7	99	98.7	98.7	98.3	99.2	99.2	99.2	98.7	94.1	84.3	MOZ-0289-2012-G12P6
BEL-BE00025-2007-G1P8	1.5	1.5	1.5	1.7	1.5	1.7	1.2	0.8	1	0.8	1	1	1	1	1	***	99.3	99.8	98.7	98.3	98.5	93.6	98.5	98.3	98.3	98.3	98.3	98.3	98.3	98.1	98	99.7	98.5	98.5	98.3	98.3	98.3	99.7	98.7	98.3	98	98.5	98.5	98.5	98.3	94.1	84.2	BEL-BE00025-2007-G1P8
Bel-BE00061-2000-G1P8	1.5	1.5	1.5	1.7	1.5	1.7	1.2	0.8	1.4	1.2	1.4	1.4	1	1.4	1.4	0.7	***	99.5	98.3	98	98.1	93.3	98.1	98	98	98	98	98	98	97.8	97.6	99.3	98.1	98.1	98	98	98	99.7	98.3	98	97.6	98.5	98.5	98.5	98	93.8	84.2	Bel-BE00061-2000-G1P8
AUS-CK20019-2001-G1P8	1.4	1.4	1.4	1.5	1.4	1.5	1	0.7	0.8	0.7	0.8	0.8	0.8	0.8	0.8	0.2	0.5	***	98.8	98.5	98.7	93.8	98.7	98.5	98.5	98.5	98.5	98.5	98.5	98.3	98.1	99.8	98.7	98.7	98.5	98.5	98.5	99.8	98.8	98.5	98.1	98.7	98.7	98.7	98.5	94.3	84.3	AUS-CK20019-2001-G1P8
CMH055-2007	1.9	1.9	1.9	2.1	1.9	2.1	1.5	1.5	1.4	1.2	1.4	1.4	1.7	1.4	1.4	1.4	1.7	1.2	***	99.7	99.8	93.3	99.8	99.7	99.7	99.7	99.7	99.7	99.3	99.5	99.3	98.7	99.8	99.8	99.7	99.7	99.7	98.7	99.7	99.7	99.3	98.1	98.1	98.1	99.7	93.8	83.5	CMH055-2007
USA-CNMC22-2011-G1P8	2.2	2.2	2.2	2.4	2.2	2.4	1.9	1.9	1.7	1.5	1.7	1.7	2.1	1.7	1.4	1.7	2.1	1.5	0.3	***	99.8	92.9	99.8	99.7	99.7	99.7	99.7	99.7	99.7	99.5	99.3	98.3	99.8	99.8	99.7	99.7	100	98.3	99.7	100	99.7	97.8	97.8	97.8	100	93.4	83.7	USA-CNMC22-2011-G1P8
CU875-BK	2.1	2.1	2.1	2.2	2.1	2.2	1.7	1.7	1.5	1.4	1.5	1.5	1.9	1.5	1.5	1.5	1.9	1.4	0.2	0.2	***	93.1	100	99.8	99.8	99.8	99.8	99.8	99.5	99.7	99.5	98.5	100	100	99.8	99.8	99.8	98.5	99.8	99.8	99.5	98	98	98	99.8	93.6	83.7	CU875-BK
Bethesda-DC129-1976-G3P8	6.6	6.6	6.6	6.4	6.6	6.4	7	7	6.8	6.6	6.8	6.8	7.2	6.8	6.8	6.8	7.2	6.6	7.2	7.6	7.4	***	93.1	92.9	92.9	92.9	92.9	92.9	93.3	92.8	92.6	93.6	93.1	93.1	92.9	92.9	92.9	93.6	93.3	92.9	92.6	93.8	93.8	93.8	92.9	97.8	84.2	Bethesda-DC129-1976-G3P8
CHN-E329-2007-G3P8	2.1	2.1	2.1	2.2	2.1	2.2	1.7	1.7	1.5	1.4	1.5	1.5	1.9	1.5	1.5	1.5	1.9	1.4	0.2	0.2	0	7.4	***	99.8	99.8	99.8	99.8	99.8	99.5	99.7	99.5	98.5	100	100	99.8	99.8	99.8	98.5	99.8	99.8	99.5	98	98	98	99.8	93.6	83.7	CHN-E329-2007-G3P8
CHN-E1861-2009-G3P8	2.2	2.2	2.2	2.4	2.2	2.4	1.9	1.9	1.7	1.5	1.7	1.7	2.1	1.7	1.7	1.7	2.1	1.5	0.3	0.3	0.2	7.6	0.2	***	100	99.7	99.7	99.7	99.3	99.5	99.3	98.3	99.8	99.8	99.7	99.7	99.7	98.3	99.7	99.7	99.3	97.8	97.8	97.8	99.7	93.4	83.8	CHN-E1861-2009-G3P8
CHN-E2000-2010-G3P8	2.2	2.2	2.2	2.4	2.2	2.4	1.9	1.9	1.7	1.5	1.7	1.7	2.1	1.7	1.7	1.7	2.1	1.5	0.3	0.3	0.2	7.6	0.2	0	***	99.7	99.7	99.7	99.3	99.5	99.3	98.3	99.8	99.8	99.7	99.7	99.7	98.3	99.7	99.7	99.3	97.8	97.8	97.8	99.7	93.4	83.8	CHN-E2000-2010-G3P8
CHN-HEB16231045-2016-G3P8	2.2	2.2	2.2	2.4	2.2	2.4	1.9	1.9	1.7	1.5	1.7	1.7	2.1	1.7	1.7	1.7	2.1	1.5	0.3	0.3	0.2	7.6	0.2	0.3	0.3	***	100	100	99.3	99.5	99.3	98.3	99.8	99.8	99.7	99.7	99.7	98.3	99.7	99.7	99.3	97.8	97.8	97.8	99.7	93.4	83.8	CHN-HEB16231045-2016-G3P8
CHN-HEB16231054-2016-G3P8	2.2	2.2	2.2	2.4	2.2	2.4	1.9	1.9	1.7	1.5	1.7	1.7	2.1	1.7	1.7	1.7	2.1	1.5	0.3	0.3	0.2	7.6	0.2	0.3	0.3	0	***	100	99.3	99.5	99.3	98.3	99.8	99.8	99.7	99.7	99.7	98.3	99.7	99.7	99.3	97.8	97.8	97.8	99.7	93.4	83.8	CHN-HEB16231054-2016-G3P8
LL11131077	2.2	2.2	2.2	2.4	2.2	2.4	1.9	1.9	1.7	1.5	1.7	1.7	2.1	1.7	1.7	1.7	2.1	1.5	0.3	0.3	0.2	7.6	0.2	0.3	0.3	0	0	***	99.3	99.5	99.3	98.3	99.8	99.8	99.7	99.7	99.7	98.3	99.7	99.7	99.3	97.8	97.8	97.8	99.7	93.4	83.8	LL11131077
GHA-M0094-2010-G9P8	2.2	2.2	2.2	2.4	2.2	2.4	1.9	1.9	1.7	1.5	1.7	1.7	2.1	1.7	1.4	1.7	2.1	1.5	0.7	0.3	0.5	7.2	0.5	0.7	0.7	0.7	0.7	0.7	***	99.2	99	98.3	99.5	99.5	99.3	99.3	99.7	98.3	99.3	99.7	99.3	97.8	97.8	97.8	99.7	93.8	83.8	GHA-M0094-2010-G9P8
TGO-MRC-DPRU5123-2010-G9P8	2.4	2.4	2.4	2.6	2.4	2.6	2.1	2.1	1.5	1.7	1.9	1.9	2.2	1.9	1.9	1.9	2.2	1.7	0.5	0.5	0.3	7.7	0.3	0.5	0.5	0.5	0.5	0.5	0.8	***	99.8	98.1	99.7	99.7	99.5	99.5	99.5	98.1	99.5	99.5	99.8	97.6	97.6	97.6	99.5	93.3	83.7	TGO-MRC-DPRU5123-2010-G9P8
CHN-NM16151108-2016-G3P8	2.6	2.6	2.6	2.8	2.6	2.8	2.2	2.2	1.7	1.9	2.1	2.1	2.4	2.1	2.1	2.1	2.4	1.9	0.7	0.7	0.5	7.9	0.5	0.7	0.7	0.7	0.7	0.7	1	0.2	***	98	99.5	99.5	99.3	99.3	99.3	98	99.3	99.3	99.7	97.5	97.5	97.5	99.3	93.1	83.5	CHN-NM16151108-2016-G3P8
RUS-Nov04-H390-2004-G1P4	1.5	1.5	1.5	1.7	1.5	1.7	1.2	0.8	1	0.8	1	1	1	1	1	0.3	0.7	0.2	1.4	1.7	1.5	6.8	1.5	1.7	1.7	1.7	1.7	1.7	1.7	1.9	2.1	***	98.5	98.5	98.3	98.3	98.3	99.7	98.7	98.3	98	98.5	98.5	98.5	98.3	94.1	84.2	RUS-Nov04-H390-2004-G1P4
RUS-Novosibirsk-NS16-A60-2016-G4P8	2.1	2.1	2.1	2.2	2.1	2.2	1.7	1.7	1.5	1.4	1.5	1.5	1.9	1.5	1.5	1.5	1.9	1.4	0.2	0.2	0	7.4	0	0.2	0.2	0.2	0.2	0.2	0.5	0.3	0.5	1.5	***	100	99.8	99.8	99.8	98.5	99.8	99.8	99.5	98	98	98	99.8	93.6	83.7	RUS-Novosibirsk-NS16-A60-2016-G4P8
RUS-Novosibirsk-NS17-A993-2017-G12P8	2.1	2.1	2.1	2.2	2.1	2.2	1.7	1.7	1.5	1.4	1.5	1.5	1.9	1.5	1.5	1.5	1.9	1.4	0.2	0.2	0	7.4	0	0.2	0.2	0.2	0.2	0.2	0.5	0.3	0.5	1.5	0	***	99.8	99.8	99.8	98.5	99.8	99.8	99.5	98	98	98	99.8	93.6	83.7	RUS-Novosibirsk-NS17-A993-2017-G12P8
RUS-Novosibirsk-NS18-A1413-2018-G12P8	2.2	2.2	2.2	2.4	2.2	2.4	1.9	1.9	1.7	1.5	1.7	1.7	2.1	1.7	1.7	1.7	2.1	1.5	0.3	0.3	0.2	7.6	0.2	0.3	0.3	0.3	0.3	0.3	0.7	0.5	0.7	1.7	0.2	0.2	***	99.7	99.7	98.3	99.7	99.7	99.3	97.8	97.8	97.8	99.7	93.4	83.5	RUS-Novosibirsk-NS18-A1413-2018-G12P8
JPN-NT062-2013-G9P8	2.2	2.2	2.2	2.4	2.2	2.4	1.9	1.9	1.7	1.5	1.7	1.7	2.1	1.7	1.7	1.7	2.1	1.5	0.3	0.3	0.2	7.5	0.2	0.3	0.3	0.3	0.3	0.3	0.7	0.5	0.7	1.7	0.2	0.2	0.3	***	99.7	98.3	99.7	99.7	99.3	97.8	97.8	97.8	99.7	93.4	83.8	JPN-NT062-2013-G9P8
CHN-R1604-2011-G3P8	2.2	2.2	2.2	2.4	2.2	2.4	1.9	1.9	1.7	1.5	1.7	1.7	2.1	1.7	1.4	1.7	2.1	1.5	0.3	0	0.2	7.6	0.2	0.3	0.3	0.3	0.3	0.3	0.3	0.5	0.7	1.7	0.2	0.2	0.3	0.3	***	98.3	99.7	100	99.7	97.8	97.8	97.8	100	93.4	83.7	CHN-R1604-2011-G3P8
ARG-Res1730-1998-G4P8	1.2	1.2	1.2	1.4	1.2	1.4	0.8	0.5	1	0.8	1	1	0.7	1	1	0.3	0.3	0.2	1.4	1.7	1.5	6.8	1.5	1.7	1.7	1.7	1.7	1.7	1.7	1.9	2.1	0.3	1.5	1.5	1.7	1.7	1.7	***	98.7	98.3	98	98.8	98.8	98.8	98.3	94.1	84.2	ARG-Res1730-1998-G4P8
rj1527-1998	1.9	1.9	1.9	2.1	1.9	2.1	1.5	1.5	1.4	1.2	1.4	1.4	1.7	1.4	1.4	1.4	1.7	1.2	0.3	0.3	0.2	7.2	0.2	0.3	0.3	0.3	0.3	0.3	0.7	0.5	0.7	1.4	0.2	0.2	0.3	0.3	0.3	1.4	***	99.7	99.3	98.1	98.1	98.1	99.7	93.8	83.8	rj1527-1998
CHN-SC16511036-2016-G3P8	2.2	2.2	2.2	2.4	2.2	2.4	1.9	1.9	1.7	1.5	1.7	1.7	2.1	1.7	1.4	1.7	2.1	1.5	0.3	0	0.2	7.6	0.2	0.3	0.3	0.3	0.3	0.3	0.3	0.5	0.7	1.7	0.2	0.2	0.3	0.3	0	1.7	0.3	***	99.7	97.8	97.8	97.8	100	93.4	83.7	CHN-SC16511036-2016-G3P8
USA-SSCRTV_00009-2013-GXPX	2.6	2.6	2.6	2.8	2.6	2.8	2.2	2.2	1.7	1.9	2.1	2.1	2.4	2.1	1.7	2.1	2.4	1.9	0.7	0.3	0.5	7.9	0.5	0.7	0.7	0.7	0.7	0.7	0.7	0.2	0.3	2.1	0.5	0.5	0.7	0.7	0.3	2.1	0.7	0.3	***	97.5	97.5	97.5	99.7	93.1	83.7	USA-SSCRTV_00009-2013-GXPX
JPN-Tokyo18-30-2018-G9P8-E2	0	0	0	0.2	0	0.2	0.7	0.7	0.8	0.7	0.8	0.8	0.8	0.8	0.8	1.5	1.5	1.4	1.9	2.2	2.1	6.6	2.1	2.2	2.2	2.2	2.2	2.2	2.2	2.4	2.6	1.5	2.1	2.1	2.2	2.2	2.2	1.2	1.9	2.2	2.6	***	100	100	97.8	94.3	84.3	JPN-Tokyo18-30-2018-G9P8-E2
JPN-Tokyo18-38-2018-G9P8-E2	0	0	0	0.2	0	0.2	0.7	0.7	0.8	0.7	0.8	0.8	0.8	0.8	0.8	1.5	1.5	1.4	1.9	2.2	2.1	6.6	2.1	2.2	2.2	2.2	2.2	2.2	2.2	2.4	2.6	1.5	2.1	2.1	2.2	2.2	2.2	1.2	1.9	2.2	2.6	0	***	100	97.8	94.3	84.3	JPN-Tokyo18-38-2018-G9P8-E2
JPN-Tokyo18-43-2018-G9P8-E2	0	0	0	0.2	0	0.2	0.7	0.7	0.8	0.7	0.8	0.8	0.8	0.8	0.8	1.5	1.5	1.4	1.9	2.2	2.1	6.6	2.1	2.2	2.2	2.2	2.2	2.2	2.2	2.4	2.6	1.5	2.1	2.1	2.2	2.2	2.2	1.2	1.9	2.2	2.6	0	0	***	97.8	94.3	84.3	JPN-Tokyo18-43-2018-G9P8-E2
CHN-Y128-2004-G1P8	2.2	2.2	2.2	2.4	2.2	2.4	1.9	1.9	1.7	1.5	1.7	1.7	2.1	1.7	1.4	1.7	2.1	1.5	0.3	0	0.2	7.6	0.2	0.3	0.3	0.3	0.3	0.3	0.3	0.5	0.7	1.7	0.2	0.2	0.3	0.3	0	1.7	0.3	0	0.3	2.2	2.2	2.2	***	93.4	83.7	CHN-Y128-2004-G1P8
USA-Wa-1974-G1P8	6	6	6	5.9	6	5.9	6.4	6.4	6.2	6	6.2	6.2	6.4	6.2	6.2	6.2	6.6	6	6.6	7	6.8	2.2	6.8	7	7	7	7	7	6.6	7.2	7.4	6.2	6.8	6.8	7	7	7	6.2	6.6	7	7.4	6	6	6	7	***	84	USA-Wa-1974-G1P8
DS-1	17.8	17.8	17.8	18	17.8	18	18.2	17.8	17.6	17.8	18	18	17.8	18	17.8	18	18	17.8	18.9	18.7	18.7	18	18.7	18.5	18.5	18.5	18.5	18.5	18.5	18.7	18.9	18	18.7	18.7	18.9	18.5	18.7	18	18.5	18.7	18.7	17.8	17.8	17.8	18.7	18.2	***	DS-1
	CHN-N4006-2020	CHN-Z2768-2019-G9P8	CHN-E6398-2019-G9P8	CHN-HB-33-2019	JPN-Tokyo18-39-2018-G9P8-E2	CHN-HB-1-2019	KOR-CAU09-376	USA-CNMC9-2011-G1P8	USA-SSCRTV_00075-2015-G12P8	BRA-QUI-59-F3-2010-G1P8	KEN-KDH651-2010-G12P8	CHN-Z1557-2011-G3P8	CHN-E2461-2011-G3P8	MOZ-0060a-2012-G12P8	MOZ-0289-2012-G12P6	BEL-BE00025-2007-G1P8	Bel-BE00061-2000-G1P8	AUS-CK20019-2001-G1P8	CMH055-2007	USA-CNMC22-2011-G1P8	CU875-BK	Bethesda-DC129-1976-G3P8	CHN-E329-2007-G3P8	CHN-E1861-2009-G3P8	CHN-E2000-2010-G3P8	CHN-HEB16231045-2016-G3P8	CHN-HEB16231054-2016-G3P8	LL11131077	GHA-M0094-2010-G9P8	TGO-MRC-DPRU5123-2010-G9P8	CHN-NM16151108-2016-G3P8	RUS-Nov04-H390-2004-G1P4	RUS-Novosibirsk-NS16-A60-2016-G4P8	RUS-Novosibirsk-NS17-A993-2017-G12P8	RUS-Novosibirsk-NS18-A1413-2018-G12P8	JPN-NT062-2013-G9P8	CHN-R1604-2011-G3P8	ARG-Res1730-1998-G4P8	rj1527-1998	CHN-SC16511036-2016-G3P8	USA-SSCRTV_00009-2013-GXPX	JPN-Tokyo18-30-2018-G9P8-E2	JPN-Tokyo18-38-2018-G9P8-E2	JPN-Tokyo18-43-2018-G9P8-E2	CHN-Y128-2004-G1P8	USA-Wa-1974-G1P8	DS-1
[truncated: 3 more columns]
